# Supplementary material for: A Computational Model of Lipopolysaccharide-Induced Nuclear Factor Kappa B Activation: A Key Signalling Pathway in Infection-Induced Preterm Labour
Source: PLoS One. 2013 Jul 30;8(7):e70180. doi: 10.1371/journal.pone.0070180 (PMC3736540; doi:10.1371/journal.pone.0070180)
Supplement: Model File S1 — The kinetic model encoded in SBML format. (XML) [file pone.0070180.s005.xml]

<?xml version="1.0" encoding="UTF-8"?>
<!-- Created by COPASI version 4.8 (Build 35) on 2013-03-23 20:59 with libSBML version 4.2.0. -->
<sbml xmlns="http://www.sbml.org/sbml/level2/version4" level="2" version="4">
  <model metaid="COPASI1" id="Model_1" name="New Model">
    <annotation>
      <COPASI xmlns="http://www.copasi.org/static/sbml">
        <rdf:RDF xmlns:dcterms="http://purl.org/dc/terms/" xmlns:rdf="http://www.w3.org/1999/02/22-rdf-syntax-ns#">
          <rdf:Description rdf:about="#COPASI1">
            <dcterms:created>
              <rdf:Description>
                <dcterms:W3CDTF>2012-01-17T17:39:00Z</dcterms:W3CDTF>
              </rdf:Description>
            </dcterms:created>
          </rdf:Description>
        </rdf:RDF>
      </COPASI>
    </annotation>
    <listOfFunctionDefinitions>
      <functionDefinition metaid="COPASI101" id="function_1" name="Modified Mass Action">
        <annotation>
          <COPASI xmlns="http://www.copasi.org/static/sbml">
            <rdf:RDF xmlns:dcterms="http://purl.org/dc/terms/" xmlns:rdf="http://www.w3.org/1999/02/22-rdf-syntax-ns#">
              <rdf:Description rdf:about="#COPASI101">
                <dcterms:created>
                  <rdf:Description>
                    <dcterms:W3CDTF>2012-01-18T10:54:05Z</dcterms:W3CDTF>
                  </rdf:Description>
                </dcterms:created>
              </rdf:Description>
            </rdf:RDF>
          </COPASI>
        </annotation>
        <math xmlns="http://www.w3.org/1998/Math/MathML">
          <lambda>
            <bvar>
              <ci> k1 </ci>
            </bvar>
            <bvar>
              <ci> Enzyme </ci>
            </bvar>
            <bvar>
              <ci> Substrate1 </ci>
            </bvar>
            <bvar>
              <ci> Substrate2 </ci>
            </bvar>
            <bvar>
              <ci> k2 </ci>
            </bvar>
            <bvar>
              <ci> Product </ci>
            </bvar>
            <apply>
              <minus/>
              <apply>
                <times/>
                <ci> k1 </ci>
                <ci> Enzyme </ci>
                <ci> Substrate1 </ci>
                <ci> Substrate2 </ci>
              </apply>
              <apply>
                <times/>
                <ci> k2 </ci>
                <ci> Product </ci>
              </apply>
            </apply>
          </lambda>
        </math>
      </functionDefinition>
      <functionDefinition metaid="COPASI102" id="function_2" name="Modified Michaelis Menten">
        <annotation>
          <COPASI xmlns="http://www.copasi.org/static/sbml">
            <rdf:RDF xmlns:dcterms="http://purl.org/dc/terms/" xmlns:rdf="http://www.w3.org/1999/02/22-rdf-syntax-ns#">
              <rdf:Description rdf:about="#COPASI102">
                <dcterms:created>
                  <rdf:Description>
                    <dcterms:W3CDTF>2012-01-18T10:57:56Z</dcterms:W3CDTF>
                  </rdf:Description>
                </dcterms:created>
              </rdf:Description>
            </rdf:RDF>
          </COPASI>
        </annotation>
        <math xmlns="http://www.w3.org/1998/Math/MathML">
          <lambda>
            <bvar>
              <ci> k </ci>
            </bvar>
            <bvar>
              <ci> Enzyme </ci>
            </bvar>
            <bvar>
              <ci> Substrate </ci>
            </bvar>
            <bvar>
              <ci> Km </ci>
            </bvar>
            <apply>
              <divide/>
              <apply>
                <times/>
                <ci> k </ci>
                <ci> Enzyme </ci>
                <ci> Substrate </ci>
              </apply>
              <apply>
                <plus/>
                <ci> Km </ci>
                <ci> Substrate </ci>
              </apply>
            </apply>
          </lambda>
        </math>
      </functionDefinition>
    </listOfFunctionDefinitions>
    <listOfUnitDefinitions>
      <unitDefinition id="volume" name="volume">
        <listOfUnits>
          <unit kind="litre" scale="-3"/>
        </listOfUnits>
      </unitDefinition>
      <unitDefinition id="substance" name="substance">
        <listOfUnits>
          <unit kind="mole" scale="-6"/>
        </listOfUnits>
      </unitDefinition>
    </listOfUnitDefinitions>
    <listOfCompartments>
      <compartment id="compartment_1" name="compartment" size="1"/>
    </listOfCompartments>
    <listOfSpecies>
      <species metaid="COPASI2" id="species_1" name="CD14" compartment="compartment_1" initialConcentration="1" boundaryCondition="true" constant="true">
        <annotation>
          <COPASI xmlns="http://www.copasi.org/static/sbml">
            <rdf:RDF xmlns:dcterms="http://purl.org/dc/terms/" xmlns:rdf="http://www.w3.org/1999/02/22-rdf-syntax-ns#">
              <rdf:Description rdf:about="#COPASI2">
                <dcterms:created>
                  <rdf:Description>
                    <dcterms:W3CDTF>2012-01-18T10:47:46Z</dcterms:W3CDTF>
                  </rdf:Description>
                </dcterms:created>
              </rdf:Description>
            </rdf:RDF>
          </COPASI>
        </annotation>
      </species>
      <species metaid="COPASI3" id="species_2" name="IRAK4" compartment="compartment_1" initialConcentration="1" boundaryCondition="true" constant="true">
        <annotation>
          <COPASI xmlns="http://www.copasi.org/static/sbml">
            <rdf:RDF xmlns:dcterms="http://purl.org/dc/terms/" xmlns:rdf="http://www.w3.org/1999/02/22-rdf-syntax-ns#">
              <rdf:Description rdf:about="#COPASI3">
                <dcterms:created>
                  <rdf:Description>
                    <dcterms:W3CDTF>2012-01-18T10:47:47Z</dcterms:W3CDTF>
                  </rdf:Description>
                </dcterms:created>
              </rdf:Description>
            </rdf:RDF>
          </COPASI>
        </annotation>
      </species>
      <species metaid="COPASI4" id="species_3" name="LBP" compartment="compartment_1" initialConcentration="1" boundaryCondition="true" constant="true">
        <annotation>
          <COPASI xmlns="http://www.copasi.org/static/sbml">
            <rdf:RDF xmlns:dcterms="http://purl.org/dc/terms/" xmlns:rdf="http://www.w3.org/1999/02/22-rdf-syntax-ns#">
              <rdf:Description rdf:about="#COPASI4">
                <dcterms:created>
                  <rdf:Description>
                    <dcterms:W3CDTF>2012-01-18T10:47:49Z</dcterms:W3CDTF>
                  </rdf:Description>
                </dcterms:created>
              </rdf:Description>
            </rdf:RDF>
          </COPASI>
        </annotation>
      </species>
      <species metaid="COPASI5" id="species_4" name="LPS" compartment="compartment_1" initialConcentration="0" boundaryCondition="true" constant="true">
        <annotation>
          <COPASI xmlns="http://www.copasi.org/static/sbml">
            <rdf:RDF xmlns:dcterms="http://purl.org/dc/terms/" xmlns:rdf="http://www.w3.org/1999/02/22-rdf-syntax-ns#">
              <rdf:Description rdf:about="#COPASI5">
                <dcterms:created>
                  <rdf:Description>
                    <dcterms:W3CDTF>2012-01-18T10:47:51Z</dcterms:W3CDTF>
                  </rdf:Description>
                </dcterms:created>
              </rdf:Description>
            </rdf:RDF>
          </COPASI>
        </annotation>
      </species>
      <species metaid="COPASI6" id="species_5" name="LPS:LBP:CD14:TLR4:TIRAP:MyD88:IRAK4" compartment="compartment_1" initialConcentration="0">
        <annotation>
          <COPASI xmlns="http://www.copasi.org/static/sbml">
            <rdf:RDF xmlns:dcterms="http://purl.org/dc/terms/" xmlns:rdf="http://www.w3.org/1999/02/22-rdf-syntax-ns#">
              <rdf:Description rdf:about="#COPASI6">
                <dcterms:created>
                  <rdf:Description>
                    <dcterms:W3CDTF>2012-01-18T10:47:52Z</dcterms:W3CDTF>
                  </rdf:Description>
                </dcterms:created>
              </rdf:Description>
            </rdf:RDF>
          </COPASI>
        </annotation>
      </species>
      <species metaid="COPASI7" id="species_6" name="MyD88" compartment="compartment_1" initialConcentration="1" boundaryCondition="true" constant="true">
        <annotation>
          <COPASI xmlns="http://www.copasi.org/static/sbml">
            <rdf:RDF xmlns:dcterms="http://purl.org/dc/terms/" xmlns:rdf="http://www.w3.org/1999/02/22-rdf-syntax-ns#">
              <rdf:Description rdf:about="#COPASI7">
                <dcterms:created>
                  <rdf:Description>
                    <dcterms:W3CDTF>2012-01-18T10:47:53Z</dcterms:W3CDTF>
                  </rdf:Description>
                </dcterms:created>
              </rdf:Description>
            </rdf:RDF>
          </COPASI>
        </annotation>
      </species>
      <species metaid="COPASI8" id="species_7" name="TIRAP" compartment="compartment_1" initialConcentration="1" boundaryCondition="true" constant="true">
        <annotation>
          <COPASI xmlns="http://www.copasi.org/static/sbml">
            <rdf:RDF xmlns:dcterms="http://purl.org/dc/terms/" xmlns:rdf="http://www.w3.org/1999/02/22-rdf-syntax-ns#">
              <rdf:Description rdf:about="#COPASI8">
                <dcterms:created>
                  <rdf:Description>
                    <dcterms:W3CDTF>2012-01-18T10:47:53Z</dcterms:W3CDTF>
                  </rdf:Description>
                </dcterms:created>
              </rdf:Description>
            </rdf:RDF>
          </COPASI>
        </annotation>
      </species>
      <species metaid="COPASI9" id="species_8" name="TLR4" compartment="compartment_1" initialConcentration="1" boundaryCondition="true" constant="true">
        <annotation>
          <COPASI xmlns="http://www.copasi.org/static/sbml">
            <rdf:RDF xmlns:dcterms="http://purl.org/dc/terms/" xmlns:rdf="http://www.w3.org/1999/02/22-rdf-syntax-ns#">
              <rdf:Description rdf:about="#COPASI9">
                <dcterms:created>
                  <rdf:Description>
                    <dcterms:W3CDTF>2012-01-18T10:47:54Z</dcterms:W3CDTF>
                  </rdf:Description>
                </dcterms:created>
              </rdf:Description>
            </rdf:RDF>
          </COPASI>
        </annotation>
      </species>
      <species metaid="COPASI10" id="species_9" name="IRAK1" compartment="compartment_1" initialConcentration="1">
        <annotation>
          <COPASI xmlns="http://www.copasi.org/static/sbml">
            <rdf:RDF xmlns:dcterms="http://purl.org/dc/terms/" xmlns:rdf="http://www.w3.org/1999/02/22-rdf-syntax-ns#">
              <rdf:Description rdf:about="#COPASI10">
                <dcterms:created>
                  <rdf:Description>
                    <dcterms:W3CDTF>2012-01-18T10:47:55Z</dcterms:W3CDTF>
                  </rdf:Description>
                </dcterms:created>
              </rdf:Description>
            </rdf:RDF>
          </COPASI>
        </annotation>
      </species>
      <species metaid="COPASI11" id="species_10" name="TRAF6" compartment="compartment_1" initialConcentration="1" boundaryCondition="true" constant="true">
        <annotation>
          <COPASI xmlns="http://www.copasi.org/static/sbml">
            <rdf:RDF xmlns:dcterms="http://purl.org/dc/terms/" xmlns:rdf="http://www.w3.org/1999/02/22-rdf-syntax-ns#">
              <rdf:Description rdf:about="#COPASI11">
                <dcterms:created>
                  <rdf:Description>
                    <dcterms:W3CDTF>2012-01-18T10:47:56Z</dcterms:W3CDTF>
                  </rdf:Description>
                </dcterms:created>
              </rdf:Description>
            </rdf:RDF>
          </COPASI>
        </annotation>
      </species>
      <species metaid="COPASI12" id="species_11" name="TRAF6:IRAK1[P]" compartment="compartment_1" initialConcentration="0">
        <annotation>
          <COPASI xmlns="http://www.copasi.org/static/sbml">
            <rdf:RDF xmlns:dcterms="http://purl.org/dc/terms/" xmlns:rdf="http://www.w3.org/1999/02/22-rdf-syntax-ns#">
              <rdf:Description rdf:about="#COPASI12">
                <dcterms:created>
                  <rdf:Description>
                    <dcterms:W3CDTF>2012-01-18T10:47:56Z</dcterms:W3CDTF>
                  </rdf:Description>
                </dcterms:created>
              </rdf:Description>
            </rdf:RDF>
          </COPASI>
        </annotation>
      </species>
      <species metaid="COPASI13" id="species_12" name="TAK1:TAB1:TAB2" compartment="compartment_1" initialConcentration="1" boundaryCondition="true" constant="true">
        <annotation>
          <COPASI xmlns="http://www.copasi.org/static/sbml">
            <rdf:RDF xmlns:dcterms="http://purl.org/dc/terms/" xmlns:rdf="http://www.w3.org/1999/02/22-rdf-syntax-ns#">
              <rdf:Description rdf:about="#COPASI13">
                <dcterms:created>
                  <rdf:Description>
                    <dcterms:W3CDTF>2012-01-18T10:47:57Z</dcterms:W3CDTF>
                  </rdf:Description>
                </dcterms:created>
              </rdf:Description>
            </rdf:RDF>
          </COPASI>
        </annotation>
      </species>
      <species metaid="COPASI14" id="species_13" name="TAK1:TAB1:TAB2:TRAF6" compartment="compartment_1" initialConcentration="0">
        <annotation>
          <COPASI xmlns="http://www.copasi.org/static/sbml">
            <rdf:RDF xmlns:dcterms="http://purl.org/dc/terms/" xmlns:rdf="http://www.w3.org/1999/02/22-rdf-syntax-ns#">
              <rdf:Description rdf:about="#COPASI14">
                <dcterms:created>
                  <rdf:Description>
                    <dcterms:W3CDTF>2012-01-18T10:48:00Z</dcterms:W3CDTF>
                  </rdf:Description>
                </dcterms:created>
              </rdf:Description>
            </rdf:RDF>
          </COPASI>
        </annotation>
      </species>
      <species metaid="COPASI15" id="species_14" name="IKK" compartment="compartment_1" initialConcentration="0.1">
        <annotation>
          <COPASI xmlns="http://www.copasi.org/static/sbml">
            <rdf:RDF xmlns:dcterms="http://purl.org/dc/terms/" xmlns:rdf="http://www.w3.org/1999/02/22-rdf-syntax-ns#">
              <rdf:Description rdf:about="#COPASI15">
                <dcterms:created>
                  <rdf:Description>
                    <dcterms:W3CDTF>2012-01-18T10:48:01Z</dcterms:W3CDTF>
                  </rdf:Description>
                </dcterms:created>
              </rdf:Description>
            </rdf:RDF>
          </COPASI>
        </annotation>
      </species>
      <species metaid="COPASI16" id="species_15" name="IKK[P]" compartment="compartment_1" initialConcentration="0">
        <annotation>
          <COPASI xmlns="http://www.copasi.org/static/sbml">
            <rdf:RDF xmlns:dcterms="http://purl.org/dc/terms/" xmlns:rdf="http://www.w3.org/1999/02/22-rdf-syntax-ns#">
              <rdf:Description rdf:about="#COPASI16">
                <dcterms:created>
                  <rdf:Description>
                    <dcterms:W3CDTF>2012-01-18T10:48:02Z</dcterms:W3CDTF>
                  </rdf:Description>
                </dcterms:created>
              </rdf:Description>
            </rdf:RDF>
          </COPASI>
        </annotation>
      </species>
      <species metaid="COPASI17" id="species_16" name="RIP1" compartment="compartment_1" initialConcentration="1" boundaryCondition="true" constant="true">
        <annotation>
          <COPASI xmlns="http://www.copasi.org/static/sbml">
            <rdf:RDF xmlns:dcterms="http://purl.org/dc/terms/" xmlns:rdf="http://www.w3.org/1999/02/22-rdf-syntax-ns#">
              <rdf:Description rdf:about="#COPASI17">
                <dcterms:created>
                  <rdf:Description>
                    <dcterms:W3CDTF>2012-01-18T10:48:10Z</dcterms:W3CDTF>
                  </rdf:Description>
                </dcterms:created>
              </rdf:Description>
            </rdf:RDF>
          </COPASI>
        </annotation>
      </species>
      <species metaid="COPASI18" id="species_17" name="TRAM" compartment="compartment_1" initialConcentration="1" boundaryCondition="true" constant="true">
        <annotation>
          <COPASI xmlns="http://www.copasi.org/static/sbml">
            <rdf:RDF xmlns:dcterms="http://purl.org/dc/terms/" xmlns:rdf="http://www.w3.org/1999/02/22-rdf-syntax-ns#">
              <rdf:Description rdf:about="#COPASI18">
                <dcterms:created>
                  <rdf:Description>
                    <dcterms:W3CDTF>2012-01-18T10:48:11Z</dcterms:W3CDTF>
                  </rdf:Description>
                </dcterms:created>
              </rdf:Description>
            </rdf:RDF>
          </COPASI>
        </annotation>
      </species>
      <species metaid="COPASI19" id="species_18" name="TRIF" compartment="compartment_1" initialConcentration="1" boundaryCondition="true" constant="true">
        <annotation>
          <COPASI xmlns="http://www.copasi.org/static/sbml">
            <rdf:RDF xmlns:dcterms="http://purl.org/dc/terms/" xmlns:rdf="http://www.w3.org/1999/02/22-rdf-syntax-ns#">
              <rdf:Description rdf:about="#COPASI19">
                <dcterms:created>
                  <rdf:Description>
                    <dcterms:W3CDTF>2012-01-18T10:48:11Z</dcterms:W3CDTF>
                  </rdf:Description>
                </dcterms:created>
              </rdf:Description>
            </rdf:RDF>
          </COPASI>
        </annotation>
      </species>
      <species metaid="COPASI20" id="species_19" name="IRF3" compartment="compartment_1" initialConcentration="1">
        <annotation>
          <COPASI xmlns="http://www.copasi.org/static/sbml">
            <rdf:RDF xmlns:dcterms="http://purl.org/dc/terms/" xmlns:rdf="http://www.w3.org/1999/02/22-rdf-syntax-ns#">
              <rdf:Description rdf:about="#COPASI20">
                <dcterms:created>
                  <rdf:Description>
                    <dcterms:W3CDTF>2012-01-18T10:18:17Z</dcterms:W3CDTF>
                  </rdf:Description>
                </dcterms:created>
              </rdf:Description>
            </rdf:RDF>
          </COPASI>
        </annotation>
      </species>
      <species metaid="COPASI21" id="species_20" name="IRF3[P]" compartment="compartment_1" initialConcentration="0">
        <annotation>
          <COPASI xmlns="http://www.copasi.org/static/sbml">
            <rdf:RDF xmlns:dcterms="http://purl.org/dc/terms/" xmlns:rdf="http://www.w3.org/1999/02/22-rdf-syntax-ns#">
              <rdf:Description rdf:about="#COPASI21">
                <dcterms:created>
                  <rdf:Description>
                    <dcterms:W3CDTF>2012-01-18T10:18:17Z</dcterms:W3CDTF>
                  </rdf:Description>
                </dcterms:created>
              </rdf:Description>
            </rdf:RDF>
          </COPASI>
        </annotation>
      </species>
      <species metaid="COPASI22" id="species_21" name="IRF3[P](nuc)" compartment="compartment_1" initialConcentration="0">
        <annotation>
          <COPASI xmlns="http://www.copasi.org/static/sbml">
            <rdf:RDF xmlns:dcterms="http://purl.org/dc/terms/" xmlns:rdf="http://www.w3.org/1999/02/22-rdf-syntax-ns#">
              <rdf:Description rdf:about="#COPASI22">
                <dcterms:created>
                  <rdf:Description>
                    <dcterms:W3CDTF>2012-01-18T10:18:18Z</dcterms:W3CDTF>
                  </rdf:Description>
                </dcterms:created>
              </rdf:Description>
            </rdf:RDF>
          </COPASI>
        </annotation>
      </species>
      <species metaid="COPASI23" id="species_22" name="source" compartment="compartment_1" initialConcentration="1" boundaryCondition="true" constant="true">
        <annotation>
          <COPASI xmlns="http://www.copasi.org/static/sbml">
            <rdf:RDF xmlns:dcterms="http://purl.org/dc/terms/" xmlns:rdf="http://www.w3.org/1999/02/22-rdf-syntax-ns#">
              <rdf:Description rdf:about="#COPASI23">
                <dcterms:created>
                  <rdf:Description>
                    <dcterms:W3CDTF>2012-01-18T10:18:20Z</dcterms:W3CDTF>
                  </rdf:Description>
                </dcterms:created>
              </rdf:Description>
            </rdf:RDF>
          </COPASI>
        </annotation>
      </species>
      <species metaid="COPASI24" id="species_23" name="sink" compartment="compartment_1" initialConcentration="0" boundaryCondition="true" constant="true">
        <annotation>
          <COPASI xmlns="http://www.copasi.org/static/sbml">
            <rdf:RDF xmlns:dcterms="http://purl.org/dc/terms/" xmlns:rdf="http://www.w3.org/1999/02/22-rdf-syntax-ns#">
              <rdf:Description rdf:about="#COPASI24">
                <dcterms:created>
                  <rdf:Description>
                    <dcterms:W3CDTF>2012-01-18T10:18:22Z</dcterms:W3CDTF>
                  </rdf:Description>
                </dcterms:created>
              </rdf:Description>
            </rdf:RDF>
          </COPASI>
        </annotation>
      </species>
      <species metaid="COPASI25" id="species_24" name="TNFa" compartment="compartment_1" initialConcentration="0">
        <annotation>
          <COPASI xmlns="http://www.copasi.org/static/sbml">
            <rdf:RDF xmlns:dcterms="http://purl.org/dc/terms/" xmlns:rdf="http://www.w3.org/1999/02/22-rdf-syntax-ns#">
              <rdf:Description rdf:about="#COPASI25">
                <dcterms:created>
                  <rdf:Description>
                    <dcterms:W3CDTF>2012-01-18T10:48:36Z</dcterms:W3CDTF>
                  </rdf:Description>
                </dcterms:created>
              </rdf:Description>
            </rdf:RDF>
          </COPASI>
        </annotation>
      </species>
      <species metaid="COPASI26" id="species_25" name="TNFR1" compartment="compartment_1" initialConcentration="1" boundaryCondition="true" constant="true">
        <annotation>
          <COPASI xmlns="http://www.copasi.org/static/sbml">
            <rdf:RDF xmlns:dcterms="http://purl.org/dc/terms/" xmlns:rdf="http://www.w3.org/1999/02/22-rdf-syntax-ns#">
              <rdf:Description rdf:about="#COPASI26">
                <dcterms:created>
                  <rdf:Description>
                    <dcterms:W3CDTF>2012-01-18T10:23:07Z</dcterms:W3CDTF>
                  </rdf:Description>
                </dcterms:created>
              </rdf:Description>
            </rdf:RDF>
          </COPASI>
        </annotation>
      </species>
      <species metaid="COPASI27" id="species_26" name="TRADD" compartment="compartment_1" initialConcentration="1" boundaryCondition="true" constant="true">
        <annotation>
          <COPASI xmlns="http://www.copasi.org/static/sbml">
            <rdf:RDF xmlns:dcterms="http://purl.org/dc/terms/" xmlns:rdf="http://www.w3.org/1999/02/22-rdf-syntax-ns#">
              <rdf:Description rdf:about="#COPASI27">
                <dcterms:created>
                  <rdf:Description>
                    <dcterms:W3CDTF>2012-01-18T10:48:41Z</dcterms:W3CDTF>
                  </rdf:Description>
                </dcterms:created>
              </rdf:Description>
            </rdf:RDF>
          </COPASI>
        </annotation>
      </species>
      <species metaid="COPASI28" id="species_27" name="TRAF2" compartment="compartment_1" initialConcentration="1" boundaryCondition="true" constant="true">
        <annotation>
          <COPASI xmlns="http://www.copasi.org/static/sbml">
            <rdf:RDF xmlns:dcterms="http://purl.org/dc/terms/" xmlns:rdf="http://www.w3.org/1999/02/22-rdf-syntax-ns#">
              <rdf:Description rdf:about="#COPASI28">
                <dcterms:created>
                  <rdf:Description>
                    <dcterms:W3CDTF>2012-01-18T10:48:41Z</dcterms:W3CDTF>
                  </rdf:Description>
                </dcterms:created>
              </rdf:Description>
            </rdf:RDF>
          </COPASI>
        </annotation>
      </species>
      <species metaid="COPASI29" id="species_28" name="TNFa:TNFR1:TRAF2:TRADD:RIP1" compartment="compartment_1" initialConcentration="0">
        <annotation>
          <COPASI xmlns="http://www.copasi.org/static/sbml">
            <rdf:RDF xmlns:dcterms="http://purl.org/dc/terms/" xmlns:rdf="http://www.w3.org/1999/02/22-rdf-syntax-ns#">
              <rdf:Description rdf:about="#COPASI29">
                <dcterms:created>
                  <rdf:Description>
                    <dcterms:W3CDTF>2012-01-18T10:48:42Z</dcterms:W3CDTF>
                  </rdf:Description>
                </dcterms:created>
              </rdf:Description>
            </rdf:RDF>
          </COPASI>
        </annotation>
      </species>
      <species metaid="COPASI30" id="species_29" name="IkBa" compartment="compartment_1" initialConcentration="0">
        <annotation>
          <COPASI xmlns="http://www.copasi.org/static/sbml">
            <rdf:RDF xmlns:dcterms="http://purl.org/dc/terms/" xmlns:rdf="http://www.w3.org/1999/02/22-rdf-syntax-ns#">
              <rdf:Description rdf:about="#COPASI30">
                <dcterms:created>
                  <rdf:Description>
                    <dcterms:W3CDTF>2012-01-18T10:48:43Z</dcterms:W3CDTF>
                  </rdf:Description>
                </dcterms:created>
              </rdf:Description>
            </rdf:RDF>
          </COPASI>
        </annotation>
      </species>
      <species metaid="COPASI31" id="species_30" name="IkBa:NFkB" compartment="compartment_1" initialConcentration="0">
        <annotation>
          <COPASI xmlns="http://www.copasi.org/static/sbml">
            <rdf:RDF xmlns:dcterms="http://purl.org/dc/terms/" xmlns:rdf="http://www.w3.org/1999/02/22-rdf-syntax-ns#">
              <rdf:Description rdf:about="#COPASI31">
                <dcterms:created>
                  <rdf:Description>
                    <dcterms:W3CDTF>2012-01-18T10:48:45Z</dcterms:W3CDTF>
                  </rdf:Description>
                </dcterms:created>
              </rdf:Description>
            </rdf:RDF>
          </COPASI>
        </annotation>
      </species>
      <species metaid="COPASI32" id="species_31" name="NFkB" compartment="compartment_1" initialConcentration="0.1">
        <annotation>
          <COPASI xmlns="http://www.copasi.org/static/sbml">
            <rdf:RDF xmlns:dcterms="http://purl.org/dc/terms/" xmlns:rdf="http://www.w3.org/1999/02/22-rdf-syntax-ns#">
              <rdf:Description rdf:about="#COPASI32">
                <dcterms:created>
                  <rdf:Description>
                    <dcterms:W3CDTF>2012-01-18T10:48:54Z</dcterms:W3CDTF>
                  </rdf:Description>
                </dcterms:created>
              </rdf:Description>
            </rdf:RDF>
          </COPASI>
        </annotation>
      </species>
      <species metaid="COPASI33" id="species_32" name="IKK[P]:IkBa:NFkB" compartment="compartment_1" initialConcentration="0">
        <annotation>
          <COPASI xmlns="http://www.copasi.org/static/sbml">
            <rdf:RDF xmlns:dcterms="http://purl.org/dc/terms/" xmlns:rdf="http://www.w3.org/1999/02/22-rdf-syntax-ns#">
              <rdf:Description rdf:about="#COPASI33">
                <dcterms:created>
                  <rdf:Description>
                    <dcterms:W3CDTF>2012-01-18T10:48:57Z</dcterms:W3CDTF>
                  </rdf:Description>
                </dcterms:created>
              </rdf:Description>
            </rdf:RDF>
          </COPASI>
        </annotation>
      </species>
      <species metaid="COPASI34" id="species_33" name="IkBb" compartment="compartment_1" initialConcentration="0">
        <annotation>
          <COPASI xmlns="http://www.copasi.org/static/sbml">
            <rdf:RDF xmlns:dcterms="http://purl.org/dc/terms/" xmlns:rdf="http://www.w3.org/1999/02/22-rdf-syntax-ns#">
              <rdf:Description rdf:about="#COPASI34">
                <dcterms:created>
                  <rdf:Description>
                    <dcterms:W3CDTF>2012-01-18T10:49:05Z</dcterms:W3CDTF>
                  </rdf:Description>
                </dcterms:created>
              </rdf:Description>
            </rdf:RDF>
          </COPASI>
        </annotation>
      </species>
      <species metaid="COPASI35" id="species_34" name="IkBb:NFkB" compartment="compartment_1" initialConcentration="0">
        <annotation>
          <COPASI xmlns="http://www.copasi.org/static/sbml">
            <rdf:RDF xmlns:dcterms="http://purl.org/dc/terms/" xmlns:rdf="http://www.w3.org/1999/02/22-rdf-syntax-ns#">
              <rdf:Description rdf:about="#COPASI35">
                <dcterms:created>
                  <rdf:Description>
                    <dcterms:W3CDTF>2012-01-18T10:49:10Z</dcterms:W3CDTF>
                  </rdf:Description>
                </dcterms:created>
              </rdf:Description>
            </rdf:RDF>
          </COPASI>
        </annotation>
      </species>
      <species metaid="COPASI36" id="species_35" name="IKK[P]:IkBb:NFkB" compartment="compartment_1" initialConcentration="0">
        <annotation>
          <COPASI xmlns="http://www.copasi.org/static/sbml">
            <rdf:RDF xmlns:dcterms="http://purl.org/dc/terms/" xmlns:rdf="http://www.w3.org/1999/02/22-rdf-syntax-ns#">
              <rdf:Description rdf:about="#COPASI36">
                <dcterms:created>
                  <rdf:Description>
                    <dcterms:W3CDTF>2012-01-18T10:49:17Z</dcterms:W3CDTF>
                  </rdf:Description>
                </dcterms:created>
              </rdf:Description>
            </rdf:RDF>
          </COPASI>
        </annotation>
      </species>
      <species metaid="COPASI37" id="species_36" name="IkBe" compartment="compartment_1" initialConcentration="0">
        <annotation>
          <COPASI xmlns="http://www.copasi.org/static/sbml">
            <rdf:RDF xmlns:dcterms="http://purl.org/dc/terms/" xmlns:rdf="http://www.w3.org/1999/02/22-rdf-syntax-ns#">
              <rdf:Description rdf:about="#COPASI37">
                <dcterms:created>
                  <rdf:Description>
                    <dcterms:W3CDTF>2012-01-18T10:49:19Z</dcterms:W3CDTF>
                  </rdf:Description>
                </dcterms:created>
              </rdf:Description>
            </rdf:RDF>
          </COPASI>
        </annotation>
      </species>
      <species metaid="COPASI38" id="species_37" name="IkBe:NFkB" compartment="compartment_1" initialConcentration="0">
        <annotation>
          <COPASI xmlns="http://www.copasi.org/static/sbml">
            <rdf:RDF xmlns:dcterms="http://purl.org/dc/terms/" xmlns:rdf="http://www.w3.org/1999/02/22-rdf-syntax-ns#">
              <rdf:Description rdf:about="#COPASI38">
                <dcterms:created>
                  <rdf:Description>
                    <dcterms:W3CDTF>2012-01-18T10:49:20Z</dcterms:W3CDTF>
                  </rdf:Description>
                </dcterms:created>
              </rdf:Description>
            </rdf:RDF>
          </COPASI>
        </annotation>
      </species>
      <species metaid="COPASI39" id="species_38" name="IKK[P]:IkBe:NFkB" compartment="compartment_1" initialConcentration="0">
        <annotation>
          <COPASI xmlns="http://www.copasi.org/static/sbml">
            <rdf:RDF xmlns:dcterms="http://purl.org/dc/terms/" xmlns:rdf="http://www.w3.org/1999/02/22-rdf-syntax-ns#">
              <rdf:Description rdf:about="#COPASI39">
                <dcterms:created>
                  <rdf:Description>
                    <dcterms:W3CDTF>2012-01-18T10:49:21Z</dcterms:W3CDTF>
                  </rdf:Description>
                </dcterms:created>
              </rdf:Description>
            </rdf:RDF>
          </COPASI>
        </annotation>
      </species>
      <species metaid="COPASI40" id="species_39" name="NFkB(nuc)" compartment="compartment_1" initialConcentration="0">
        <annotation>
          <COPASI xmlns="http://www.copasi.org/static/sbml">
            <rdf:RDF xmlns:dcterms="http://purl.org/dc/terms/" xmlns:rdf="http://www.w3.org/1999/02/22-rdf-syntax-ns#">
              <rdf:Description rdf:about="#COPASI40">
                <dcterms:created>
                  <rdf:Description>
                    <dcterms:W3CDTF>2012-01-18T10:49:23Z</dcterms:W3CDTF>
                  </rdf:Description>
                </dcterms:created>
              </rdf:Description>
            </rdf:RDF>
          </COPASI>
        </annotation>
      </species>
      <species metaid="COPASI41" id="species_40" name="IkBa(nuc)" compartment="compartment_1" initialConcentration="0">
        <annotation>
          <COPASI xmlns="http://www.copasi.org/static/sbml">
            <rdf:RDF xmlns:dcterms="http://purl.org/dc/terms/" xmlns:rdf="http://www.w3.org/1999/02/22-rdf-syntax-ns#">
              <rdf:Description rdf:about="#COPASI41">
                <dcterms:created>
                  <rdf:Description>
                    <dcterms:W3CDTF>2012-01-18T10:49:24Z</dcterms:W3CDTF>
                  </rdf:Description>
                </dcterms:created>
              </rdf:Description>
            </rdf:RDF>
          </COPASI>
        </annotation>
      </species>
      <species metaid="COPASI42" id="species_41" name="IkBa:NFkB(nuc)" compartment="compartment_1" initialConcentration="0">
        <annotation>
          <COPASI xmlns="http://www.copasi.org/static/sbml">
            <rdf:RDF xmlns:dcterms="http://purl.org/dc/terms/" xmlns:rdf="http://www.w3.org/1999/02/22-rdf-syntax-ns#">
              <rdf:Description rdf:about="#COPASI42">
                <dcterms:created>
                  <rdf:Description>
                    <dcterms:W3CDTF>2012-01-18T10:49:33Z</dcterms:W3CDTF>
                  </rdf:Description>
                </dcterms:created>
              </rdf:Description>
            </rdf:RDF>
          </COPASI>
        </annotation>
      </species>
      <species metaid="COPASI43" id="species_42" name="IkBb(nuc)" compartment="compartment_1" initialConcentration="0">
        <annotation>
          <COPASI xmlns="http://www.copasi.org/static/sbml">
            <rdf:RDF xmlns:dcterms="http://purl.org/dc/terms/" xmlns:rdf="http://www.w3.org/1999/02/22-rdf-syntax-ns#">
              <rdf:Description rdf:about="#COPASI43">
                <dcterms:created>
                  <rdf:Description>
                    <dcterms:W3CDTF>2012-01-18T10:49:28Z</dcterms:W3CDTF>
                  </rdf:Description>
                </dcterms:created>
              </rdf:Description>
            </rdf:RDF>
          </COPASI>
        </annotation>
      </species>
      <species metaid="COPASI44" id="species_43" name="IkBb:NFkB(nuc)" compartment="compartment_1" initialConcentration="0">
        <annotation>
          <COPASI xmlns="http://www.copasi.org/static/sbml">
            <rdf:RDF xmlns:dcterms="http://purl.org/dc/terms/" xmlns:rdf="http://www.w3.org/1999/02/22-rdf-syntax-ns#">
              <rdf:Description rdf:about="#COPASI44">
                <dcterms:created>
                  <rdf:Description>
                    <dcterms:W3CDTF>2012-01-18T10:49:34Z</dcterms:W3CDTF>
                  </rdf:Description>
                </dcterms:created>
              </rdf:Description>
            </rdf:RDF>
          </COPASI>
        </annotation>
      </species>
      <species metaid="COPASI45" id="species_44" name="IkBe(nuc)" compartment="compartment_1" initialConcentration="0">
        <annotation>
          <COPASI xmlns="http://www.copasi.org/static/sbml">
            <rdf:RDF xmlns:dcterms="http://purl.org/dc/terms/" xmlns:rdf="http://www.w3.org/1999/02/22-rdf-syntax-ns#">
              <rdf:Description rdf:about="#COPASI45">
                <dcterms:created>
                  <rdf:Description>
                    <dcterms:W3CDTF>2012-01-18T10:49:30Z</dcterms:W3CDTF>
                  </rdf:Description>
                </dcterms:created>
              </rdf:Description>
            </rdf:RDF>
          </COPASI>
        </annotation>
      </species>
      <species metaid="COPASI46" id="species_45" name="IkBe:NFkB(nuc)" compartment="compartment_1" initialConcentration="0">
        <annotation>
          <COPASI xmlns="http://www.copasi.org/static/sbml">
            <rdf:RDF xmlns:dcterms="http://purl.org/dc/terms/" xmlns:rdf="http://www.w3.org/1999/02/22-rdf-syntax-ns#">
              <rdf:Description rdf:about="#COPASI46">
                <dcterms:created>
                  <rdf:Description>
                    <dcterms:W3CDTF>2012-01-18T10:49:36Z</dcterms:W3CDTF>
                  </rdf:Description>
                </dcterms:created>
              </rdf:Description>
            </rdf:RDF>
          </COPASI>
        </annotation>
      </species>
      <species metaid="COPASI47" id="species_46" name="IkBa_mRNA" compartment="compartment_1" initialConcentration="0">
        <annotation>
          <COPASI xmlns="http://www.copasi.org/static/sbml">
            <rdf:RDF xmlns:dcterms="http://purl.org/dc/terms/" xmlns:rdf="http://www.w3.org/1999/02/22-rdf-syntax-ns#">
              <rdf:Description rdf:about="#COPASI47">
                <dcterms:created>
                  <rdf:Description>
                    <dcterms:W3CDTF>2012-01-18T10:49:39Z</dcterms:W3CDTF>
                  </rdf:Description>
                </dcterms:created>
              </rdf:Description>
            </rdf:RDF>
          </COPASI>
        </annotation>
      </species>
      <species metaid="COPASI48" id="species_47" name="IkBb_mRNA" compartment="compartment_1" initialConcentration="0">
        <annotation>
          <COPASI xmlns="http://www.copasi.org/static/sbml">
            <rdf:RDF xmlns:dcterms="http://purl.org/dc/terms/" xmlns:rdf="http://www.w3.org/1999/02/22-rdf-syntax-ns#">
              <rdf:Description rdf:about="#COPASI48">
                <dcterms:created>
                  <rdf:Description>
                    <dcterms:W3CDTF>2012-01-18T10:49:42Z</dcterms:W3CDTF>
                  </rdf:Description>
                </dcterms:created>
              </rdf:Description>
            </rdf:RDF>
          </COPASI>
        </annotation>
      </species>
      <species metaid="COPASI49" id="species_48" name="IkBe_mRNA" compartment="compartment_1" initialConcentration="0">
        <annotation>
          <COPASI xmlns="http://www.copasi.org/static/sbml">
            <rdf:RDF xmlns:dcterms="http://purl.org/dc/terms/" xmlns:rdf="http://www.w3.org/1999/02/22-rdf-syntax-ns#">
              <rdf:Description rdf:about="#COPASI49">
                <dcterms:created>
                  <rdf:Description>
                    <dcterms:W3CDTF>2012-01-18T10:49:44Z</dcterms:W3CDTF>
                  </rdf:Description>
                </dcterms:created>
              </rdf:Description>
            </rdf:RDF>
          </COPASI>
        </annotation>
      </species>
      <species metaid="COPASI50" id="species_49" name="IKK[P]:IkBa" compartment="compartment_1" initialConcentration="0">
        <annotation>
          <COPASI xmlns="http://www.copasi.org/static/sbml">
            <rdf:RDF xmlns:dcterms="http://purl.org/dc/terms/" xmlns:rdf="http://www.w3.org/1999/02/22-rdf-syntax-ns#">
              <rdf:Description rdf:about="#COPASI50">
                <dcterms:created>
                  <rdf:Description>
                    <dcterms:W3CDTF>2012-01-18T10:49:45Z</dcterms:W3CDTF>
                  </rdf:Description>
                </dcterms:created>
              </rdf:Description>
            </rdf:RDF>
          </COPASI>
        </annotation>
      </species>
      <species metaid="COPASI51" id="species_50" name="IKK[P]:IkBb" compartment="compartment_1" initialConcentration="0">
        <annotation>
          <COPASI xmlns="http://www.copasi.org/static/sbml">
            <rdf:RDF xmlns:dcterms="http://purl.org/dc/terms/" xmlns:rdf="http://www.w3.org/1999/02/22-rdf-syntax-ns#">
              <rdf:Description rdf:about="#COPASI51">
                <dcterms:created>
                  <rdf:Description>
                    <dcterms:W3CDTF>2012-01-18T10:49:46Z</dcterms:W3CDTF>
                  </rdf:Description>
                </dcterms:created>
              </rdf:Description>
            </rdf:RDF>
          </COPASI>
        </annotation>
      </species>
      <species metaid="COPASI52" id="species_51" name="IKK[P]:IkBe" compartment="compartment_1" initialConcentration="0">
        <annotation>
          <COPASI xmlns="http://www.copasi.org/static/sbml">
            <rdf:RDF xmlns:dcterms="http://purl.org/dc/terms/" xmlns:rdf="http://www.w3.org/1999/02/22-rdf-syntax-ns#">
              <rdf:Description rdf:about="#COPASI52">
                <dcterms:created>
                  <rdf:Description>
                    <dcterms:W3CDTF>2012-01-18T10:49:47Z</dcterms:W3CDTF>
                  </rdf:Description>
                </dcterms:created>
              </rdf:Description>
            </rdf:RDF>
          </COPASI>
        </annotation>
      </species>
      <species metaid="COPASI53" id="species_52" name="LPS:LBP:CD14:TLR4:RIP1:TRAM:TRIF:TBK/IKKe" compartment="compartment_1" initialConcentration="0">
        <annotation>
          <COPASI xmlns="http://www.copasi.org/static/sbml">
            <rdf:RDF xmlns:dcterms="http://purl.org/dc/terms/" xmlns:rdf="http://www.w3.org/1999/02/22-rdf-syntax-ns#">
              <rdf:Description rdf:about="#COPASI53">
                <dcterms:created>
                  <rdf:Description>
                    <dcterms:W3CDTF>2012-02-02T16:10:39Z</dcterms:W3CDTF>
                  </rdf:Description>
                </dcterms:created>
              </rdf:Description>
            </rdf:RDF>
          </COPASI>
        </annotation>
      </species>
      <species metaid="COPASI54" id="species_53" name="TBK1/IKKe" compartment="compartment_1" initialConcentration="1" boundaryCondition="true" constant="true">
        <annotation>
          <COPASI xmlns="http://www.copasi.org/static/sbml">
            <rdf:RDF xmlns:dcterms="http://purl.org/dc/terms/" xmlns:rdf="http://www.w3.org/1999/02/22-rdf-syntax-ns#">
              <rdf:Description rdf:about="#COPASI54">
                <dcterms:created>
                  <rdf:Description>
                    <dcterms:W3CDTF>2012-02-22T10:08:23Z</dcterms:W3CDTF>
                  </rdf:Description>
                </dcterms:created>
              </rdf:Description>
            </rdf:RDF>
          </COPASI>
        </annotation>
      </species>
    </listOfSpecies>
    <listOfReactions>
      <reaction metaid="COPASI55" id="reaction_1" name="MYD881) Receptor Complex Formation">
        <annotation>
          <COPASI xmlns="http://www.copasi.org/static/sbml">
            <rdf:RDF xmlns:dcterms="http://purl.org/dc/terms/" xmlns:rdf="http://www.w3.org/1999/02/22-rdf-syntax-ns#">
              <rdf:Description rdf:about="#COPASI55">
                <dcterms:created>
                  <rdf:Description>
                    <dcterms:W3CDTF>2012-01-18T10:52:15Z</dcterms:W3CDTF>
                  </rdf:Description>
                </dcterms:created>
              </rdf:Description>
            </rdf:RDF>
          </COPASI>
        </annotation>
        <listOfReactants>
          <speciesReference species="species_4"/>
          <speciesReference species="species_3"/>
          <speciesReference species="species_1"/>
          <speciesReference species="species_8"/>
          <speciesReference species="species_6"/>
          <speciesReference species="species_2"/>
          <speciesReference species="species_7"/>
        </listOfReactants>
        <listOfProducts>
          <speciesReference species="species_5"/>
        </listOfProducts>
        <kineticLaw>
          <math xmlns="http://www.w3.org/1998/Math/MathML">
            <apply>
              <times/>
              <ci> compartment_1 </ci>
              <apply>
                <minus/>
                <apply>
                  <times/>
                  <ci> k1 </ci>
                  <ci> species_4 </ci>
                  <ci> species_3 </ci>
                  <ci> species_1 </ci>
                  <ci> species_8 </ci>
                  <ci> species_6 </ci>
                  <ci> species_2 </ci>
                  <ci> species_7 </ci>
                </apply>
                <apply>
                  <times/>
                  <ci> k2 </ci>
                  <ci> species_5 </ci>
                </apply>
              </apply>
            </apply>
          </math>
          <listOfParameters>
            <parameter id="k1" name="k1" value="0.0001"/>
            <parameter id="k2" name="k2" value="0.0001"/>
          </listOfParameters>
        </kineticLaw>
      </reaction>
      <reaction metaid="COPASI56" id="reaction_2" name="MYD882) IRAK1 and TRAF6 Phosphorylation">
        <annotation>
          <COPASI xmlns="http://www.copasi.org/static/sbml">
            <rdf:RDF xmlns:dcterms="http://purl.org/dc/terms/" xmlns:rdf="http://www.w3.org/1999/02/22-rdf-syntax-ns#">
              <rdf:Description rdf:about="#COPASI56">
                <dcterms:created>
                  <rdf:Description>
                    <dcterms:W3CDTF>2012-01-18T10:52:24Z</dcterms:W3CDTF>
                  </rdf:Description>
                </dcterms:created>
              </rdf:Description>
            </rdf:RDF>
          </COPASI>
        </annotation>
        <listOfReactants>
          <speciesReference species="species_9"/>
          <speciesReference species="species_10"/>
        </listOfReactants>
        <listOfProducts>
          <speciesReference species="species_11"/>
        </listOfProducts>
        <listOfModifiers>
          <modifierSpeciesReference species="species_5"/>
        </listOfModifiers>
        <kineticLaw>
          <math xmlns="http://www.w3.org/1998/Math/MathML">
            <apply>
              <times/>
              <ci> compartment_1 </ci>
              <apply>
                <ci> function_1 </ci>
                <ci> k1 </ci>
                <ci> species_5 </ci>
                <ci> species_9 </ci>
                <ci> species_10 </ci>
                <ci> k2 </ci>
                <ci> species_11 </ci>
              </apply>
            </apply>
          </math>
          <listOfParameters>
            <parameter id="k1" name="k1" value="0.001"/>
            <parameter id="k2" name="k2" value="0.001"/>
          </listOfParameters>
        </kineticLaw>
      </reaction>
      <reaction metaid="COPASI57" id="reaction_3" name="MYD883) TAK/TAB Binds to TRAF6">
        <annotation>
          <COPASI xmlns="http://www.copasi.org/static/sbml">
            <rdf:RDF xmlns:dcterms="http://purl.org/dc/terms/" xmlns:rdf="http://www.w3.org/1999/02/22-rdf-syntax-ns#">
              <rdf:Description rdf:about="#COPASI57">
                <dcterms:created>
                  <rdf:Description>
                    <dcterms:W3CDTF>2012-01-17T17:41:26Z</dcterms:W3CDTF>
                  </rdf:Description>
                </dcterms:created>
              </rdf:Description>
            </rdf:RDF>
          </COPASI>
        </annotation>
        <listOfReactants>
          <speciesReference species="species_11"/>
          <speciesReference species="species_12"/>
        </listOfReactants>
        <listOfProducts>
          <speciesReference species="species_13"/>
        </listOfProducts>
        <kineticLaw>
          <math xmlns="http://www.w3.org/1998/Math/MathML">
            <apply>
              <times/>
              <ci> compartment_1 </ci>
              <apply>
                <minus/>
                <apply>
                  <times/>
                  <ci> k1 </ci>
                  <ci> species_11 </ci>
                  <ci> species_12 </ci>
                </apply>
                <apply>
                  <times/>
                  <ci> k2 </ci>
                  <ci> species_13 </ci>
                </apply>
              </apply>
            </apply>
          </math>
          <listOfParameters>
            <parameter id="k1" name="k1" value="0.003"/>
            <parameter id="k2" name="k2" value="0.01"/>
          </listOfParameters>
        </kineticLaw>
      </reaction>
      <reaction metaid="COPASI58" id="reaction_4" name="MYD884) IKK Phosphorylation by TAK1" reversible="false">
        <annotation>
          <COPASI xmlns="http://www.copasi.org/static/sbml">
            <rdf:RDF xmlns:dcterms="http://purl.org/dc/terms/" xmlns:rdf="http://www.w3.org/1999/02/22-rdf-syntax-ns#">
              <rdf:Description rdf:about="#COPASI58">
                <dcterms:created>
                  <rdf:Description>
                    <dcterms:W3CDTF>2012-01-18T10:54:01Z</dcterms:W3CDTF>
                  </rdf:Description>
                </dcterms:created>
              </rdf:Description>
            </rdf:RDF>
          </COPASI>
        </annotation>
        <listOfReactants>
          <speciesReference species="species_14"/>
        </listOfReactants>
        <listOfProducts>
          <speciesReference species="species_15"/>
        </listOfProducts>
        <listOfModifiers>
          <modifierSpeciesReference species="species_13"/>
        </listOfModifiers>
        <kineticLaw>
          <math xmlns="http://www.w3.org/1998/Math/MathML">
            <apply>
              <times/>
              <ci> compartment_1 </ci>
              <apply>
                <ci> function_2 </ci>
                <ci> k </ci>
                <ci> species_13 </ci>
                <ci> species_14 </ci>
                <ci> Km </ci>
              </apply>
            </apply>
          </math>
          <listOfParameters>
            <parameter id="k" name="k" value="0.1"/>
            <parameter id="Km" name="Km" value="0.1"/>
          </listOfParameters>
        </kineticLaw>
      </reaction>
      <reaction metaid="COPASI59" id="reaction_5" name="MYD885) IKK[P] Dephosphorylation" reversible="false">
        <annotation>
          <COPASI xmlns="http://www.copasi.org/static/sbml">
            <rdf:RDF xmlns:dcterms="http://purl.org/dc/terms/" xmlns:rdf="http://www.w3.org/1999/02/22-rdf-syntax-ns#">
              <rdf:Description rdf:about="#COPASI59">
                <dcterms:created>
                  <rdf:Description>
                    <dcterms:W3CDTF>2012-01-17T17:43:26Z</dcterms:W3CDTF>
                  </rdf:Description>
                </dcterms:created>
              </rdf:Description>
            </rdf:RDF>
          </COPASI>
        </annotation>
        <listOfReactants>
          <speciesReference species="species_15"/>
        </listOfReactants>
        <listOfProducts>
          <speciesReference species="species_14"/>
        </listOfProducts>
        <kineticLaw>
          <math xmlns="http://www.w3.org/1998/Math/MathML">
            <apply>
              <times/>
              <ci> compartment_1 </ci>
              <ci> k1 </ci>
              <ci> species_15 </ci>
            </apply>
          </math>
          <listOfParameters>
            <parameter id="k1" name="k1" value="0.1"/>
          </listOfParameters>
        </kineticLaw>
      </reaction>
      <reaction metaid="COPASI60" id="reaction_6" name="TRIF01) Receptor Complex Formation">
        <annotation>
          <COPASI xmlns="http://www.copasi.org/static/sbml">
            <rdf:RDF xmlns:dcterms="http://purl.org/dc/terms/" xmlns:rdf="http://www.w3.org/1999/02/22-rdf-syntax-ns#">
              <rdf:Description rdf:about="#COPASI60">
                <dcterms:created>
                  <rdf:Description>
                    <dcterms:W3CDTF>2012-01-18T10:59:40Z</dcterms:W3CDTF>
                  </rdf:Description>
                </dcterms:created>
              </rdf:Description>
            </rdf:RDF>
          </COPASI>
        </annotation>
        <listOfReactants>
          <speciesReference species="species_4"/>
          <speciesReference species="species_3"/>
          <speciesReference species="species_1"/>
          <speciesReference species="species_8"/>
          <speciesReference species="species_18"/>
          <speciesReference species="species_17"/>
          <speciesReference species="species_16"/>
          <speciesReference species="species_53"/>
        </listOfReactants>
        <listOfProducts>
          <speciesReference species="species_52"/>
        </listOfProducts>
        <kineticLaw>
          <math xmlns="http://www.w3.org/1998/Math/MathML">
            <apply>
              <times/>
              <ci> compartment_1 </ci>
              <apply>
                <minus/>
                <apply>
                  <times/>
                  <ci> k1 </ci>
                  <ci> species_4 </ci>
                  <ci> species_3 </ci>
                  <ci> species_1 </ci>
                  <ci> species_8 </ci>
                  <ci> species_18 </ci>
                  <ci> species_17 </ci>
                  <ci> species_16 </ci>
                  <ci> species_53 </ci>
                </apply>
                <apply>
                  <times/>
                  <ci> k2 </ci>
                  <ci> species_52 </ci>
                </apply>
              </apply>
            </apply>
          </math>
          <listOfParameters>
            <parameter id="k1" name="k1" value="0.0001"/>
            <parameter id="k2" name="k2" value="0.0001"/>
          </listOfParameters>
        </kineticLaw>
      </reaction>
      <reaction metaid="COPASI61" id="reaction_7" name="TRIF02) IRF3 Phosphorylation" reversible="false">
        <annotation>
          <COPASI xmlns="http://www.copasi.org/static/sbml">
            <rdf:RDF xmlns:dcterms="http://purl.org/dc/terms/" xmlns:rdf="http://www.w3.org/1999/02/22-rdf-syntax-ns#">
              <rdf:Description rdf:about="#COPASI61">
                <dcterms:created>
                  <rdf:Description>
                    <dcterms:W3CDTF>2012-01-18T10:59:43Z</dcterms:W3CDTF>
                  </rdf:Description>
                </dcterms:created>
              </rdf:Description>
            </rdf:RDF>
          </COPASI>
        </annotation>
        <listOfReactants>
          <speciesReference species="species_19"/>
        </listOfReactants>
        <listOfProducts>
          <speciesReference species="species_20"/>
        </listOfProducts>
        <listOfModifiers>
          <modifierSpeciesReference species="species_52"/>
        </listOfModifiers>
        <kineticLaw>
          <math xmlns="http://www.w3.org/1998/Math/MathML">
            <apply>
              <times/>
              <ci> compartment_1 </ci>
              <apply>
                <ci> function_2 </ci>
                <ci> k </ci>
                <ci> species_52 </ci>
                <ci> species_19 </ci>
                <ci> Km </ci>
              </apply>
            </apply>
          </math>
          <listOfParameters>
            <parameter id="k" name="k" value="0.1"/>
            <parameter id="Km" name="Km" value="0.1"/>
          </listOfParameters>
        </kineticLaw>
      </reaction>
      <reaction metaid="COPASI62" id="reaction_8" name="TRIF03) IRF3 Dephosphorylation" reversible="false">
        <annotation>
          <COPASI xmlns="http://www.copasi.org/static/sbml">
            <rdf:RDF xmlns:dcterms="http://purl.org/dc/terms/" xmlns:rdf="http://www.w3.org/1999/02/22-rdf-syntax-ns#">
              <rdf:Description rdf:about="#COPASI62">
                <dcterms:created>
                  <rdf:Description>
                    <dcterms:W3CDTF>2012-01-18T11:00:08Z</dcterms:W3CDTF>
                  </rdf:Description>
                </dcterms:created>
              </rdf:Description>
            </rdf:RDF>
          </COPASI>
        </annotation>
        <listOfReactants>
          <speciesReference species="species_20"/>
        </listOfReactants>
        <listOfProducts>
          <speciesReference species="species_19"/>
        </listOfProducts>
        <kineticLaw>
          <math xmlns="http://www.w3.org/1998/Math/MathML">
            <apply>
              <times/>
              <ci> compartment_1 </ci>
              <ci> k1 </ci>
              <ci> species_20 </ci>
            </apply>
          </math>
          <listOfParameters>
            <parameter id="k1" name="k1" value="0.1"/>
          </listOfParameters>
        </kineticLaw>
      </reaction>
      <reaction metaid="COPASI63" id="reaction_9" name="TRIF04) IRF3 Nuclear Import/Export">
        <annotation>
          <COPASI xmlns="http://www.copasi.org/static/sbml">
            <rdf:RDF xmlns:dcterms="http://purl.org/dc/terms/" xmlns:rdf="http://www.w3.org/1999/02/22-rdf-syntax-ns#">
              <rdf:Description rdf:about="#COPASI63">
                <dcterms:created>
                  <rdf:Description>
                    <dcterms:W3CDTF>2012-01-18T11:00:10Z</dcterms:W3CDTF>
                  </rdf:Description>
                </dcterms:created>
              </rdf:Description>
            </rdf:RDF>
          </COPASI>
        </annotation>
        <listOfReactants>
          <speciesReference species="species_20"/>
        </listOfReactants>
        <listOfProducts>
          <speciesReference species="species_21"/>
        </listOfProducts>
        <kineticLaw>
          <math xmlns="http://www.w3.org/1998/Math/MathML">
            <apply>
              <times/>
              <ci> compartment_1 </ci>
              <apply>
                <minus/>
                <apply>
                  <times/>
                  <ci> k1 </ci>
                  <ci> species_20 </ci>
                </apply>
                <apply>
                  <times/>
                  <ci> k2 </ci>
                  <ci> species_21 </ci>
                </apply>
              </apply>
            </apply>
          </math>
          <listOfParameters>
            <parameter id="k1" name="k1" value="0.1"/>
            <parameter id="k2" name="k2" value="0.1"/>
          </listOfParameters>
        </kineticLaw>
      </reaction>
      <reaction metaid="COPASI64" id="reaction_10" name="TRIF05) Inducible TNFa Synthesis" reversible="false">
        <annotation>
          <COPASI xmlns="http://www.copasi.org/static/sbml">
            <rdf:RDF xmlns:dcterms="http://purl.org/dc/terms/" xmlns:rdf="http://www.w3.org/1999/02/22-rdf-syntax-ns#">
              <rdf:Description rdf:about="#COPASI64">
                <dcterms:created>
                  <rdf:Description>
                    <dcterms:W3CDTF>2012-01-18T11:00:13Z</dcterms:W3CDTF>
                  </rdf:Description>
                </dcterms:created>
              </rdf:Description>
            </rdf:RDF>
          </COPASI>
        </annotation>
        <listOfReactants>
          <speciesReference species="species_21" stoichiometry="2"/>
        </listOfReactants>
        <listOfProducts>
          <speciesReference species="species_24"/>
          <speciesReference species="species_21" stoichiometry="2"/>
        </listOfProducts>
        <kineticLaw>
          <math xmlns="http://www.w3.org/1998/Math/MathML">
            <apply>
              <times/>
              <ci> compartment_1 </ci>
              <ci> k1 </ci>
              <apply>
                <power/>
                <ci> species_21 </ci>
                <cn> 2 </cn>
              </apply>
            </apply>
          </math>
          <listOfParameters>
            <parameter id="k1" name="k1" value="0.02"/>
          </listOfParameters>
        </kineticLaw>
      </reaction>
      <reaction metaid="COPASI65" id="reaction_11" name="TRIF06) Constitutive TNFa Synthesis" reversible="false">
        <annotation>
          <COPASI xmlns="http://www.copasi.org/static/sbml">
            <rdf:RDF xmlns:dcterms="http://purl.org/dc/terms/" xmlns:rdf="http://www.w3.org/1999/02/22-rdf-syntax-ns#">
              <rdf:Description rdf:about="#COPASI65">
                <dcterms:created>
                  <rdf:Description>
                    <dcterms:W3CDTF>2012-01-18T11:00:38Z</dcterms:W3CDTF>
                  </rdf:Description>
                </dcterms:created>
              </rdf:Description>
            </rdf:RDF>
          </COPASI>
        </annotation>
        <listOfReactants>
          <speciesReference species="species_22"/>
        </listOfReactants>
        <listOfProducts>
          <speciesReference species="species_24"/>
        </listOfProducts>
        <kineticLaw>
          <math xmlns="http://www.w3.org/1998/Math/MathML">
            <apply>
              <times/>
              <ci> compartment_1 </ci>
              <ci> k1 </ci>
              <ci> species_22 </ci>
            </apply>
          </math>
          <listOfParameters>
            <parameter id="k1" name="k1" value="0.001"/>
          </listOfParameters>
        </kineticLaw>
      </reaction>
      <reaction metaid="COPASI66" id="reaction_12" name="TRIF09) TNFa Degradation" reversible="false">
        <annotation>
          <COPASI xmlns="http://www.copasi.org/static/sbml">
            <rdf:RDF xmlns:dcterms="http://purl.org/dc/terms/" xmlns:rdf="http://www.w3.org/1999/02/22-rdf-syntax-ns#">
              <rdf:Description rdf:about="#COPASI66">
                <dcterms:created>
                  <rdf:Description>
                    <dcterms:W3CDTF>2012-01-17T17:50:58Z</dcterms:W3CDTF>
                  </rdf:Description>
                </dcterms:created>
              </rdf:Description>
            </rdf:RDF>
          </COPASI>
        </annotation>
        <listOfReactants>
          <speciesReference species="species_24"/>
        </listOfReactants>
        <listOfProducts>
          <speciesReference species="species_23"/>
        </listOfProducts>
        <kineticLaw>
          <math xmlns="http://www.w3.org/1998/Math/MathML">
            <apply>
              <times/>
              <ci> compartment_1 </ci>
              <ci> k1 </ci>
              <ci> species_24 </ci>
            </apply>
          </math>
          <listOfParameters>
            <parameter id="k1" name="k1" value="0.1"/>
          </listOfParameters>
        </kineticLaw>
      </reaction>
      <reaction metaid="COPASI67" id="reaction_13" name="TRIF10) TNFa Receptor Complex Formation">
        <annotation>
          <COPASI xmlns="http://www.copasi.org/static/sbml">
            <rdf:RDF xmlns:dcterms="http://purl.org/dc/terms/" xmlns:rdf="http://www.w3.org/1999/02/22-rdf-syntax-ns#">
              <rdf:Description rdf:about="#COPASI67">
                <dcterms:created>
                  <rdf:Description>
                    <dcterms:W3CDTF>2012-01-17T17:50:57Z</dcterms:W3CDTF>
                  </rdf:Description>
                </dcterms:created>
              </rdf:Description>
            </rdf:RDF>
          </COPASI>
        </annotation>
        <listOfReactants>
          <speciesReference species="species_24"/>
          <speciesReference species="species_25"/>
          <speciesReference species="species_27"/>
          <speciesReference species="species_26"/>
          <speciesReference species="species_16"/>
        </listOfReactants>
        <listOfProducts>
          <speciesReference species="species_28"/>
        </listOfProducts>
        <kineticLaw>
          <math xmlns="http://www.w3.org/1998/Math/MathML">
            <apply>
              <times/>
              <ci> compartment_1 </ci>
              <apply>
                <minus/>
                <apply>
                  <times/>
                  <ci> k1 </ci>
                  <ci> species_24 </ci>
                  <ci> species_25 </ci>
                  <ci> species_27 </ci>
                  <ci> species_26 </ci>
                  <ci> species_16 </ci>
                </apply>
                <apply>
                  <times/>
                  <ci> k2 </ci>
                  <ci> species_28 </ci>
                </apply>
              </apply>
            </apply>
          </math>
          <listOfParameters>
            <parameter id="k1" name="k1" value="0.1"/>
            <parameter id="k2" name="k2" value="0.1"/>
          </listOfParameters>
        </kineticLaw>
      </reaction>
      <reaction metaid="COPASI68" id="reaction_14" name="TRIF11) IKK Phosphorylation by RIP1" reversible="false">
        <annotation>
          <COPASI xmlns="http://www.copasi.org/static/sbml">
            <rdf:RDF xmlns:dcterms="http://purl.org/dc/terms/" xmlns:rdf="http://www.w3.org/1999/02/22-rdf-syntax-ns#">
              <rdf:Description rdf:about="#COPASI68">
                <dcterms:created>
                  <rdf:Description>
                    <dcterms:W3CDTF>2012-01-18T11:00:57Z</dcterms:W3CDTF>
                  </rdf:Description>
                </dcterms:created>
              </rdf:Description>
            </rdf:RDF>
          </COPASI>
        </annotation>
        <listOfReactants>
          <speciesReference species="species_14"/>
        </listOfReactants>
        <listOfProducts>
          <speciesReference species="species_15"/>
        </listOfProducts>
        <listOfModifiers>
          <modifierSpeciesReference species="species_28"/>
        </listOfModifiers>
        <kineticLaw>
          <math xmlns="http://www.w3.org/1998/Math/MathML">
            <apply>
              <times/>
              <ci> compartment_1 </ci>
              <apply>
                <ci> function_2 </ci>
                <ci> k </ci>
                <ci> species_28 </ci>
                <ci> species_14 </ci>
                <ci> Km </ci>
              </apply>
            </apply>
          </math>
          <listOfParameters>
            <parameter id="k" name="k" value="0.1"/>
            <parameter id="Km" name="Km" value="0.1"/>
          </listOfParameters>
        </kineticLaw>
      </reaction>
      <reaction metaid="COPASI69" id="reaction_15" name="NFkB01) IkBa:NFkB Binding ">
        <annotation>
          <COPASI xmlns="http://www.copasi.org/static/sbml">
            <rdf:RDF xmlns:dcterms="http://purl.org/dc/terms/" xmlns:rdf="http://www.w3.org/1999/02/22-rdf-syntax-ns#">
              <rdf:Description rdf:about="#COPASI69">
                <dcterms:created>
                  <rdf:Description>
                    <dcterms:W3CDTF>2012-01-18T10:50:14Z</dcterms:W3CDTF>
                  </rdf:Description>
                </dcterms:created>
              </rdf:Description>
            </rdf:RDF>
          </COPASI>
        </annotation>
        <listOfReactants>
          <speciesReference species="species_29"/>
          <speciesReference species="species_31"/>
        </listOfReactants>
        <listOfProducts>
          <speciesReference species="species_30"/>
        </listOfProducts>
        <kineticLaw>
          <math xmlns="http://www.w3.org/1998/Math/MathML">
            <apply>
              <times/>
              <ci> compartment_1 </ci>
              <apply>
                <minus/>
                <apply>
                  <times/>
                  <ci> k1 </ci>
                  <ci> species_29 </ci>
                  <ci> species_31 </ci>
                </apply>
                <apply>
                  <times/>
                  <ci> k2 </ci>
                  <ci> species_30 </ci>
                </apply>
              </apply>
            </apply>
          </math>
          <listOfParameters>
            <parameter id="k1" name="k1" value="0.5"/>
            <parameter id="k2" name="k2" value="0.0005"/>
          </listOfParameters>
        </kineticLaw>
      </reaction>
      <reaction metaid="COPASI70" id="reaction_16" name="NFkB02) IKK:IkBa:NFkB Binding (1)">
        <annotation>
          <COPASI xmlns="http://www.copasi.org/static/sbml">
            <rdf:RDF xmlns:dcterms="http://purl.org/dc/terms/" xmlns:rdf="http://www.w3.org/1999/02/22-rdf-syntax-ns#">
              <rdf:Description rdf:about="#COPASI70">
                <dcterms:created>
                  <rdf:Description>
                    <dcterms:W3CDTF>2012-01-18T10:50:15Z</dcterms:W3CDTF>
                  </rdf:Description>
                </dcterms:created>
              </rdf:Description>
            </rdf:RDF>
          </COPASI>
        </annotation>
        <listOfReactants>
          <speciesReference species="species_15"/>
          <speciesReference species="species_30"/>
        </listOfReactants>
        <listOfProducts>
          <speciesReference species="species_32"/>
        </listOfProducts>
        <kineticLaw>
          <math xmlns="http://www.w3.org/1998/Math/MathML">
            <apply>
              <times/>
              <ci> compartment_1 </ci>
              <apply>
                <minus/>
                <apply>
                  <times/>
                  <ci> k1 </ci>
                  <ci> species_15 </ci>
                  <ci> species_30 </ci>
                </apply>
                <apply>
                  <times/>
                  <ci> k2 </ci>
                  <ci> species_32 </ci>
                </apply>
              </apply>
            </apply>
          </math>
          <listOfParameters>
            <parameter id="k1" name="k1" value="0.185"/>
            <parameter id="k2" name="k2" value="0.0125"/>
          </listOfParameters>
        </kineticLaw>
      </reaction>
      <reaction metaid="COPASI71" id="reaction_17" name="NFkB03) IkBb:NFkB Binding">
        <annotation>
          <COPASI xmlns="http://www.copasi.org/static/sbml">
            <rdf:RDF xmlns:dcterms="http://purl.org/dc/terms/" xmlns:rdf="http://www.w3.org/1999/02/22-rdf-syntax-ns#">
              <rdf:Description rdf:about="#COPASI71">
                <dcterms:created>
                  <rdf:Description>
                    <dcterms:W3CDTF>2012-01-18T11:01:15Z</dcterms:W3CDTF>
                  </rdf:Description>
                </dcterms:created>
              </rdf:Description>
            </rdf:RDF>
          </COPASI>
        </annotation>
        <listOfReactants>
          <speciesReference species="species_33"/>
          <speciesReference species="species_31"/>
        </listOfReactants>
        <listOfProducts>
          <speciesReference species="species_34"/>
        </listOfProducts>
        <kineticLaw>
          <math xmlns="http://www.w3.org/1998/Math/MathML">
            <apply>
              <times/>
              <ci> compartment_1 </ci>
              <apply>
                <minus/>
                <apply>
                  <times/>
                  <ci> k1 </ci>
                  <ci> species_33 </ci>
                  <ci> species_31 </ci>
                </apply>
                <apply>
                  <times/>
                  <ci> k2 </ci>
                  <ci> species_34 </ci>
                </apply>
              </apply>
            </apply>
          </math>
          <listOfParameters>
            <parameter id="k1" name="k1" value="0.5"/>
            <parameter id="k2" name="k2" value="0.0005"/>
          </listOfParameters>
        </kineticLaw>
      </reaction>
      <reaction metaid="COPASI72" id="reaction_18" name="NFkB04) IKK:IkBb:NFkB Binding (1)">
        <annotation>
          <COPASI xmlns="http://www.copasi.org/static/sbml">
            <rdf:RDF xmlns:dcterms="http://purl.org/dc/terms/" xmlns:rdf="http://www.w3.org/1999/02/22-rdf-syntax-ns#">
              <rdf:Description rdf:about="#COPASI72">
                <dcterms:created>
                  <rdf:Description>
                    <dcterms:W3CDTF>2012-01-18T10:50:26Z</dcterms:W3CDTF>
                  </rdf:Description>
                </dcterms:created>
              </rdf:Description>
            </rdf:RDF>
          </COPASI>
        </annotation>
        <listOfReactants>
          <speciesReference species="species_15"/>
          <speciesReference species="species_34"/>
        </listOfReactants>
        <listOfProducts>
          <speciesReference species="species_35"/>
        </listOfProducts>
        <kineticLaw>
          <math xmlns="http://www.w3.org/1998/Math/MathML">
            <apply>
              <times/>
              <ci> compartment_1 </ci>
              <apply>
                <minus/>
                <apply>
                  <times/>
                  <ci> k1 </ci>
                  <ci> species_15 </ci>
                  <ci> species_34 </ci>
                </apply>
                <apply>
                  <times/>
                  <ci> k2 </ci>
                  <ci> species_35 </ci>
                </apply>
              </apply>
            </apply>
          </math>
          <listOfParameters>
            <parameter id="k1" name="k1" value="0.048"/>
            <parameter id="k2" name="k2" value="0.00175"/>
          </listOfParameters>
        </kineticLaw>
      </reaction>
      <reaction metaid="COPASI73" id="reaction_19" name="NFkB05) IkBe:NFkB Binding">
        <annotation>
          <COPASI xmlns="http://www.copasi.org/static/sbml">
            <rdf:RDF xmlns:dcterms="http://purl.org/dc/terms/" xmlns:rdf="http://www.w3.org/1999/02/22-rdf-syntax-ns#">
              <rdf:Description rdf:about="#COPASI73">
                <dcterms:created>
                  <rdf:Description>
                    <dcterms:W3CDTF>2012-01-18T14:50:52Z</dcterms:W3CDTF>
                  </rdf:Description>
                </dcterms:created>
              </rdf:Description>
            </rdf:RDF>
          </COPASI>
        </annotation>
        <listOfReactants>
          <speciesReference species="species_36"/>
          <speciesReference species="species_31"/>
        </listOfReactants>
        <listOfProducts>
          <speciesReference species="species_37"/>
        </listOfProducts>
        <kineticLaw>
          <math xmlns="http://www.w3.org/1998/Math/MathML">
            <apply>
              <times/>
              <ci> compartment_1 </ci>
              <apply>
                <minus/>
                <apply>
                  <times/>
                  <ci> k1 </ci>
                  <ci> species_36 </ci>
                  <ci> species_31 </ci>
                </apply>
                <apply>
                  <times/>
                  <ci> k2 </ci>
                  <ci> species_37 </ci>
                </apply>
              </apply>
            </apply>
          </math>
          <listOfParameters>
            <parameter id="k1" name="k1" value="0.5"/>
            <parameter id="k2" name="k2" value="0.0005"/>
          </listOfParameters>
        </kineticLaw>
      </reaction>
      <reaction metaid="COPASI74" id="reaction_20" name="NFkB06) IKK:IkBe:NFkB Binding (1)">
        <annotation>
          <COPASI xmlns="http://www.copasi.org/static/sbml">
            <rdf:RDF xmlns:dcterms="http://purl.org/dc/terms/" xmlns:rdf="http://www.w3.org/1999/02/22-rdf-syntax-ns#">
              <rdf:Description rdf:about="#COPASI74">
                <dcterms:created>
                  <rdf:Description>
                    <dcterms:W3CDTF>2012-01-18T10:50:32Z</dcterms:W3CDTF>
                  </rdf:Description>
                </dcterms:created>
              </rdf:Description>
            </rdf:RDF>
          </COPASI>
        </annotation>
        <listOfReactants>
          <speciesReference species="species_15"/>
          <speciesReference species="species_37"/>
        </listOfReactants>
        <listOfProducts>
          <speciesReference species="species_38"/>
        </listOfProducts>
        <kineticLaw>
          <math xmlns="http://www.w3.org/1998/Math/MathML">
            <apply>
              <times/>
              <ci> compartment_1 </ci>
              <apply>
                <minus/>
                <apply>
                  <times/>
                  <ci> k1 </ci>
                  <ci> species_15 </ci>
                  <ci> species_37 </ci>
                </apply>
                <apply>
                  <times/>
                  <ci> k2 </ci>
                  <ci> species_38 </ci>
                </apply>
              </apply>
            </apply>
          </math>
          <listOfParameters>
            <parameter id="k1" name="k1" value="0.07"/>
            <parameter id="k2" name="k2" value="0.00175"/>
          </listOfParameters>
        </kineticLaw>
      </reaction>
      <reaction metaid="COPASI75" id="reaction_21" name="NFkB07) IKK:IkBa:NFkB Catalysis" reversible="false">
        <annotation>
          <COPASI xmlns="http://www.copasi.org/static/sbml">
            <rdf:RDF xmlns:dcterms="http://purl.org/dc/terms/" xmlns:rdf="http://www.w3.org/1999/02/22-rdf-syntax-ns#">
              <rdf:Description rdf:about="#COPASI75">
                <dcterms:created>
                  <rdf:Description>
                    <dcterms:W3CDTF>2012-01-18T11:01:19Z</dcterms:W3CDTF>
                  </rdf:Description>
                </dcterms:created>
              </rdf:Description>
            </rdf:RDF>
          </COPASI>
        </annotation>
        <listOfReactants>
          <speciesReference species="species_32"/>
        </listOfReactants>
        <listOfProducts>
          <speciesReference species="species_15"/>
          <speciesReference species="species_31"/>
        </listOfProducts>
        <kineticLaw>
          <math xmlns="http://www.w3.org/1998/Math/MathML">
            <apply>
              <times/>
              <ci> compartment_1 </ci>
              <ci> k1 </ci>
              <ci> species_32 </ci>
            </apply>
          </math>
          <listOfParameters>
            <parameter id="k1" name="k1" value="0.0204"/>
          </listOfParameters>
        </kineticLaw>
      </reaction>
      <reaction metaid="COPASI76" id="reaction_22" name="NFkB08) IKK:IkBb:NFkB Catalysis" reversible="false">
        <annotation>
          <COPASI xmlns="http://www.copasi.org/static/sbml">
            <rdf:RDF xmlns:dcterms="http://purl.org/dc/terms/" xmlns:rdf="http://www.w3.org/1999/02/22-rdf-syntax-ns#">
              <rdf:Description rdf:about="#COPASI76">
                <dcterms:created>
                  <rdf:Description>
                    <dcterms:W3CDTF>2012-01-18T14:51:03Z</dcterms:W3CDTF>
                  </rdf:Description>
                </dcterms:created>
              </rdf:Description>
            </rdf:RDF>
          </COPASI>
        </annotation>
        <listOfReactants>
          <speciesReference species="species_35"/>
        </listOfReactants>
        <listOfProducts>
          <speciesReference species="species_15"/>
          <speciesReference species="species_31"/>
        </listOfProducts>
        <kineticLaw>
          <math xmlns="http://www.w3.org/1998/Math/MathML">
            <apply>
              <times/>
              <ci> compartment_1 </ci>
              <ci> k1 </ci>
              <ci> species_35 </ci>
            </apply>
          </math>
          <listOfParameters>
            <parameter id="k1" name="k1" value="0.0075"/>
          </listOfParameters>
        </kineticLaw>
      </reaction>
      <reaction metaid="COPASI77" id="reaction_23" name="NFkB09) IKK:IkBe:NFkB Catalysis" reversible="false">
        <annotation>
          <COPASI xmlns="http://www.copasi.org/static/sbml">
            <rdf:RDF xmlns:dcterms="http://purl.org/dc/terms/" xmlns:rdf="http://www.w3.org/1999/02/22-rdf-syntax-ns#">
              <rdf:Description rdf:about="#COPASI77">
                <dcterms:created>
                  <rdf:Description>
                    <dcterms:W3CDTF>2012-01-18T14:51:08Z</dcterms:W3CDTF>
                  </rdf:Description>
                </dcterms:created>
              </rdf:Description>
            </rdf:RDF>
          </COPASI>
        </annotation>
        <listOfReactants>
          <speciesReference species="species_38"/>
        </listOfReactants>
        <listOfProducts>
          <speciesReference species="species_15"/>
          <speciesReference species="species_31"/>
        </listOfProducts>
        <kineticLaw>
          <math xmlns="http://www.w3.org/1998/Math/MathML">
            <apply>
              <times/>
              <ci> compartment_1 </ci>
              <ci> k1 </ci>
              <ci> species_38 </ci>
            </apply>
          </math>
          <listOfParameters>
            <parameter id="k1" name="k1" value="0.011"/>
          </listOfParameters>
        </kineticLaw>
      </reaction>
      <reaction metaid="COPASI78" id="reaction_24" name="NFkB10) IkBa:NFkB Constitutive Degradation" reversible="false">
        <annotation>
          <COPASI xmlns="http://www.copasi.org/static/sbml">
            <rdf:RDF xmlns:dcterms="http://purl.org/dc/terms/" xmlns:rdf="http://www.w3.org/1999/02/22-rdf-syntax-ns#">
              <rdf:Description rdf:about="#COPASI78">
                <dcterms:created>
                  <rdf:Description>
                    <dcterms:W3CDTF>2012-01-18T11:01:25Z</dcterms:W3CDTF>
                  </rdf:Description>
                </dcterms:created>
              </rdf:Description>
            </rdf:RDF>
          </COPASI>
        </annotation>
        <listOfReactants>
          <speciesReference species="species_30"/>
        </listOfReactants>
        <listOfProducts>
          <speciesReference species="species_31"/>
        </listOfProducts>
        <kineticLaw>
          <math xmlns="http://www.w3.org/1998/Math/MathML">
            <apply>
              <times/>
              <ci> compartment_1 </ci>
              <ci> k1 </ci>
              <ci> species_30 </ci>
            </apply>
          </math>
          <listOfParameters>
            <parameter id="k1" name="k1" value="2.25e-005"/>
          </listOfParameters>
        </kineticLaw>
      </reaction>
      <reaction id="reaction_25" name="NFkB11) IkBb:NFkB Constitutive Degradation" reversible="false">
        <listOfReactants>
          <speciesReference species="species_34"/>
        </listOfReactants>
        <listOfProducts>
          <speciesReference species="species_31"/>
        </listOfProducts>
        <kineticLaw>
          <math xmlns="http://www.w3.org/1998/Math/MathML">
            <apply>
              <times/>
              <ci> compartment_1 </ci>
              <ci> k1 </ci>
              <ci> species_34 </ci>
            </apply>
          </math>
          <listOfParameters>
            <parameter id="k1" name="k1" value="2.25e-005"/>
          </listOfParameters>
        </kineticLaw>
      </reaction>
      <reaction metaid="COPASI79" id="reaction_26" name="NFkB12) IkBe:NFkB Constitutive Degradation" reversible="false">
        <annotation>
          <COPASI xmlns="http://www.copasi.org/static/sbml">
            <rdf:RDF xmlns:dcterms="http://purl.org/dc/terms/" xmlns:rdf="http://www.w3.org/1999/02/22-rdf-syntax-ns#">
              <rdf:Description rdf:about="#COPASI79">
                <dcterms:created>
                  <rdf:Description>
                    <dcterms:W3CDTF>2012-02-22T10:17:34Z</dcterms:W3CDTF>
                  </rdf:Description>
                </dcterms:created>
              </rdf:Description>
            </rdf:RDF>
          </COPASI>
        </annotation>
        <listOfReactants>
          <speciesReference species="species_37"/>
        </listOfReactants>
        <listOfProducts>
          <speciesReference species="species_31"/>
        </listOfProducts>
        <kineticLaw>
          <math xmlns="http://www.w3.org/1998/Math/MathML">
            <apply>
              <times/>
              <ci> compartment_1 </ci>
              <ci> k1 </ci>
              <ci> species_37 </ci>
            </apply>
          </math>
          <listOfParameters>
            <parameter id="k1" name="k1" value="2.25e-005"/>
          </listOfParameters>
        </kineticLaw>
      </reaction>
      <reaction metaid="COPASI80" id="reaction_27" name="NFkB13) NFkB Nuclear Import/Export">
        <annotation>
          <COPASI xmlns="http://www.copasi.org/static/sbml">
            <rdf:RDF xmlns:dcterms="http://purl.org/dc/terms/" xmlns:rdf="http://www.w3.org/1999/02/22-rdf-syntax-ns#">
              <rdf:Description rdf:about="#COPASI80">
                <dcterms:created>
                  <rdf:Description>
                    <dcterms:W3CDTF>2012-01-18T11:01:30Z</dcterms:W3CDTF>
                  </rdf:Description>
                </dcterms:created>
              </rdf:Description>
            </rdf:RDF>
          </COPASI>
        </annotation>
        <listOfReactants>
          <speciesReference species="species_31"/>
        </listOfReactants>
        <listOfProducts>
          <speciesReference species="species_39"/>
        </listOfProducts>
        <kineticLaw>
          <math xmlns="http://www.w3.org/1998/Math/MathML">
            <apply>
              <times/>
              <ci> compartment_1 </ci>
              <apply>
                <minus/>
                <apply>
                  <times/>
                  <ci> k1 </ci>
                  <ci> species_31 </ci>
                </apply>
                <apply>
                  <times/>
                  <ci> k2 </ci>
                  <ci> species_39 </ci>
                </apply>
              </apply>
            </apply>
          </math>
          <listOfParameters>
            <parameter id="k1" name="k1" value="0.09"/>
            <parameter id="k2" name="k2" value="8e-005"/>
          </listOfParameters>
        </kineticLaw>
      </reaction>
      <reaction metaid="COPASI81" id="reaction_28" name="NFkB14) Nuclear IkBa:NFkB Binding">
        <annotation>
          <COPASI xmlns="http://www.copasi.org/static/sbml">
            <rdf:RDF xmlns:dcterms="http://purl.org/dc/terms/" xmlns:rdf="http://www.w3.org/1999/02/22-rdf-syntax-ns#">
              <rdf:Description rdf:about="#COPASI81">
                <dcterms:created>
                  <rdf:Description>
                    <dcterms:W3CDTF>2012-02-16T18:10:03Z</dcterms:W3CDTF>
                  </rdf:Description>
                </dcterms:created>
              </rdf:Description>
            </rdf:RDF>
          </COPASI>
        </annotation>
        <listOfReactants>
          <speciesReference species="species_40"/>
          <speciesReference species="species_39"/>
        </listOfReactants>
        <listOfProducts>
          <speciesReference species="species_41"/>
        </listOfProducts>
        <kineticLaw>
          <math xmlns="http://www.w3.org/1998/Math/MathML">
            <apply>
              <times/>
              <ci> compartment_1 </ci>
              <apply>
                <minus/>
                <apply>
                  <times/>
                  <ci> k1 </ci>
                  <ci> species_40 </ci>
                  <ci> species_39 </ci>
                </apply>
                <apply>
                  <times/>
                  <ci> k2 </ci>
                  <ci> species_41 </ci>
                </apply>
              </apply>
            </apply>
          </math>
          <listOfParameters>
            <parameter id="k1" name="k1" value="0.5"/>
            <parameter id="k2" name="k2" value="0.0005"/>
          </listOfParameters>
        </kineticLaw>
      </reaction>
      <reaction metaid="COPASI82" id="reaction_29" name="NFkB15) Nuclear IkBb:NFkB Binding">
        <annotation>
          <COPASI xmlns="http://www.copasi.org/static/sbml">
            <rdf:RDF xmlns:dcterms="http://purl.org/dc/terms/" xmlns:rdf="http://www.w3.org/1999/02/22-rdf-syntax-ns#">
              <rdf:Description rdf:about="#COPASI82">
                <dcterms:created>
                  <rdf:Description>
                    <dcterms:W3CDTF>2012-01-18T09:44:18Z</dcterms:W3CDTF>
                  </rdf:Description>
                </dcterms:created>
              </rdf:Description>
            </rdf:RDF>
          </COPASI>
        </annotation>
        <listOfReactants>
          <speciesReference species="species_42"/>
          <speciesReference species="species_39"/>
        </listOfReactants>
        <listOfProducts>
          <speciesReference species="species_43"/>
        </listOfProducts>
        <kineticLaw>
          <math xmlns="http://www.w3.org/1998/Math/MathML">
            <apply>
              <times/>
              <ci> compartment_1 </ci>
              <apply>
                <minus/>
                <apply>
                  <times/>
                  <ci> k1 </ci>
                  <ci> species_42 </ci>
                  <ci> species_39 </ci>
                </apply>
                <apply>
                  <times/>
                  <ci> k2 </ci>
                  <ci> species_43 </ci>
                </apply>
              </apply>
            </apply>
          </math>
          <listOfParameters>
            <parameter id="k1" name="k1" value="0.5"/>
            <parameter id="k2" name="k2" value="0.0005"/>
          </listOfParameters>
        </kineticLaw>
      </reaction>
      <reaction id="reaction_30" name="NFkB16) Nuclear IkBe:NFkB Binding">
        <listOfReactants>
          <speciesReference species="species_44"/>
          <speciesReference species="species_39"/>
        </listOfReactants>
        <listOfProducts>
          <speciesReference species="species_45"/>
        </listOfProducts>
        <kineticLaw>
          <math xmlns="http://www.w3.org/1998/Math/MathML">
            <apply>
              <times/>
              <ci> compartment_1 </ci>
              <apply>
                <minus/>
                <apply>
                  <times/>
                  <ci> k1 </ci>
                  <ci> species_44 </ci>
                  <ci> species_39 </ci>
                </apply>
                <apply>
                  <times/>
                  <ci> k2 </ci>
                  <ci> species_45 </ci>
                </apply>
              </apply>
            </apply>
          </math>
          <listOfParameters>
            <parameter id="k1" name="k1" value="0.5"/>
            <parameter id="k2" name="k2" value="0.0005"/>
          </listOfParameters>
        </kineticLaw>
      </reaction>
      <reaction metaid="COPASI83" id="reaction_31" name="NFkB17) Constitutive IkBa mRNA Synthesis" reversible="false">
        <annotation>
          <COPASI xmlns="http://www.copasi.org/static/sbml">
            <rdf:RDF xmlns:dcterms="http://purl.org/dc/terms/" xmlns:rdf="http://www.w3.org/1999/02/22-rdf-syntax-ns#">
              <rdf:Description rdf:about="#COPASI83">
                <dcterms:created>
                  <rdf:Description>
                    <dcterms:W3CDTF>2012-01-17T18:02:50Z</dcterms:W3CDTF>
                  </rdf:Description>
                </dcterms:created>
              </rdf:Description>
            </rdf:RDF>
          </COPASI>
        </annotation>
        <listOfReactants>
          <speciesReference species="species_22"/>
        </listOfReactants>
        <listOfProducts>
          <speciesReference species="species_46"/>
        </listOfProducts>
        <kineticLaw>
          <math xmlns="http://www.w3.org/1998/Math/MathML">
            <apply>
              <times/>
              <ci> compartment_1 </ci>
              <ci> k1 </ci>
              <ci> species_22 </ci>
            </apply>
          </math>
          <listOfParameters>
            <parameter id="k1" name="k1" value="1.54e-006"/>
          </listOfParameters>
        </kineticLaw>
      </reaction>
      <reaction metaid="COPASI84" id="reaction_32" name="NFkB18) Inducible IkBa mRNA Synthesis" reversible="false">
        <annotation>
          <COPASI xmlns="http://www.copasi.org/static/sbml">
            <rdf:RDF xmlns:dcterms="http://purl.org/dc/terms/" xmlns:rdf="http://www.w3.org/1999/02/22-rdf-syntax-ns#">
              <rdf:Description rdf:about="#COPASI84">
                <dcterms:created>
                  <rdf:Description>
                    <dcterms:W3CDTF>2012-01-18T11:01:39Z</dcterms:W3CDTF>
                  </rdf:Description>
                </dcterms:created>
              </rdf:Description>
            </rdf:RDF>
          </COPASI>
        </annotation>
        <listOfReactants>
          <speciesReference species="species_39" stoichiometry="2"/>
        </listOfReactants>
        <listOfProducts>
          <speciesReference species="species_46"/>
          <speciesReference species="species_39" stoichiometry="2"/>
        </listOfProducts>
        <kineticLaw>
          <math xmlns="http://www.w3.org/1998/Math/MathML">
            <apply>
              <times/>
              <ci> compartment_1 </ci>
              <ci> k1 </ci>
              <apply>
                <power/>
                <ci> species_39 </ci>
                <cn> 2 </cn>
              </apply>
            </apply>
          </math>
          <listOfParameters>
            <parameter id="k1" name="k1" value="0.0165"/>
          </listOfParameters>
        </kineticLaw>
      </reaction>
      <reaction metaid="COPASI85" id="reaction_33" name="NFkB19) IkBa mRNA degradation" reversible="false">
        <annotation>
          <COPASI xmlns="http://www.copasi.org/static/sbml">
            <rdf:RDF xmlns:dcterms="http://purl.org/dc/terms/" xmlns:rdf="http://www.w3.org/1999/02/22-rdf-syntax-ns#">
              <rdf:Description rdf:about="#COPASI85">
                <dcterms:created>
                  <rdf:Description>
                    <dcterms:W3CDTF>2012-02-16T18:12:13Z</dcterms:W3CDTF>
                  </rdf:Description>
                </dcterms:created>
              </rdf:Description>
            </rdf:RDF>
          </COPASI>
        </annotation>
        <listOfReactants>
          <speciesReference species="species_46"/>
        </listOfReactants>
        <listOfProducts>
          <speciesReference species="species_23"/>
        </listOfProducts>
        <kineticLaw>
          <math xmlns="http://www.w3.org/1998/Math/MathML">
            <apply>
              <times/>
              <ci> compartment_1 </ci>
              <ci> k1 </ci>
              <ci> species_46 </ci>
            </apply>
          </math>
          <listOfParameters>
            <parameter id="k1" name="k1" value="0.00028"/>
          </listOfParameters>
        </kineticLaw>
      </reaction>
      <reaction metaid="COPASI86" id="reaction_34" name="NFkB20) Constitutive IkBb mRNA Synthesis" reversible="false">
        <annotation>
          <COPASI xmlns="http://www.copasi.org/static/sbml">
            <rdf:RDF xmlns:dcterms="http://purl.org/dc/terms/" xmlns:rdf="http://www.w3.org/1999/02/22-rdf-syntax-ns#">
              <rdf:Description rdf:about="#COPASI86">
                <dcterms:created>
                  <rdf:Description>
                    <dcterms:W3CDTF>2012-02-16T18:12:27Z</dcterms:W3CDTF>
                  </rdf:Description>
                </dcterms:created>
              </rdf:Description>
            </rdf:RDF>
          </COPASI>
        </annotation>
        <listOfReactants>
          <speciesReference species="species_22"/>
        </listOfReactants>
        <listOfProducts>
          <speciesReference species="species_47"/>
        </listOfProducts>
        <kineticLaw>
          <math xmlns="http://www.w3.org/1998/Math/MathML">
            <apply>
              <times/>
              <ci> compartment_1 </ci>
              <ci> k1 </ci>
              <ci> species_22 </ci>
            </apply>
          </math>
          <listOfParameters>
            <parameter id="k1" name="k1" value="1.78e-007"/>
          </listOfParameters>
        </kineticLaw>
      </reaction>
      <reaction id="reaction_35" name="NFkB21) IkBb mRNA degradation" reversible="false">
        <listOfReactants>
          <speciesReference species="species_47"/>
        </listOfReactants>
        <listOfProducts>
          <speciesReference species="species_23"/>
        </listOfProducts>
        <kineticLaw>
          <math xmlns="http://www.w3.org/1998/Math/MathML">
            <apply>
              <times/>
              <ci> compartment_1 </ci>
              <ci> k1 </ci>
              <ci> species_47 </ci>
            </apply>
          </math>
          <listOfParameters>
            <parameter id="k1" name="k1" value="0.00028"/>
          </listOfParameters>
        </kineticLaw>
      </reaction>
      <reaction id="reaction_36" name="NFkB22) Constitutive IkBe mRNA Synthesis" reversible="false">
        <listOfReactants>
          <speciesReference species="species_22"/>
        </listOfReactants>
        <listOfProducts>
          <speciesReference species="species_48"/>
        </listOfProducts>
        <kineticLaw>
          <math xmlns="http://www.w3.org/1998/Math/MathML">
            <apply>
              <times/>
              <ci> compartment_1 </ci>
              <ci> k1 </ci>
              <ci> species_22 </ci>
            </apply>
          </math>
          <listOfParameters>
            <parameter id="k1" name="k1" value="1.27e-007"/>
          </listOfParameters>
        </kineticLaw>
      </reaction>
      <reaction id="reaction_37" name="NFkB23) IkBe mRNA degradation" reversible="false">
        <listOfReactants>
          <speciesReference species="species_48"/>
        </listOfReactants>
        <listOfProducts>
          <speciesReference species="species_23"/>
        </listOfProducts>
        <kineticLaw>
          <math xmlns="http://www.w3.org/1998/Math/MathML">
            <apply>
              <times/>
              <ci> compartment_1 </ci>
              <ci> k1 </ci>
              <ci> species_48 </ci>
            </apply>
          </math>
          <listOfParameters>
            <parameter id="k1" name="k1" value="0.00028"/>
          </listOfParameters>
        </kineticLaw>
      </reaction>
      <reaction metaid="COPASI87" id="reaction_38" name="NFkB24) IKK:IkBa Binding">
        <annotation>
          <COPASI xmlns="http://www.copasi.org/static/sbml">
            <rdf:RDF xmlns:dcterms="http://purl.org/dc/terms/" xmlns:rdf="http://www.w3.org/1999/02/22-rdf-syntax-ns#">
              <rdf:Description rdf:about="#COPASI87">
                <dcterms:created>
                  <rdf:Description>
                    <dcterms:W3CDTF>2012-01-18T09:44:07Z</dcterms:W3CDTF>
                  </rdf:Description>
                </dcterms:created>
              </rdf:Description>
            </rdf:RDF>
          </COPASI>
        </annotation>
        <listOfReactants>
          <speciesReference species="species_15"/>
          <speciesReference species="species_29"/>
        </listOfReactants>
        <listOfProducts>
          <speciesReference species="species_49"/>
        </listOfProducts>
        <kineticLaw>
          <math xmlns="http://www.w3.org/1998/Math/MathML">
            <apply>
              <times/>
              <ci> compartment_1 </ci>
              <apply>
                <minus/>
                <apply>
                  <times/>
                  <ci> k1 </ci>
                  <ci> species_15 </ci>
                  <ci> species_29 </ci>
                </apply>
                <apply>
                  <times/>
                  <ci> k2 </ci>
                  <ci> species_49 </ci>
                </apply>
              </apply>
            </apply>
          </math>
          <listOfParameters>
            <parameter id="k1" name="k1" value="0.0225"/>
            <parameter id="k2" name="k2" value="0.00125"/>
          </listOfParameters>
        </kineticLaw>
      </reaction>
      <reaction metaid="COPASI88" id="reaction_39" name="NFkB25) IkBa Translation" reversible="false">
        <annotation>
          <COPASI xmlns="http://www.copasi.org/static/sbml">
            <rdf:RDF xmlns:dcterms="http://purl.org/dc/terms/" xmlns:rdf="http://www.w3.org/1999/02/22-rdf-syntax-ns#">
              <rdf:Description rdf:about="#COPASI88">
                <dcterms:created>
                  <rdf:Description>
                    <dcterms:W3CDTF>2012-01-18T11:01:48Z</dcterms:W3CDTF>
                  </rdf:Description>
                </dcterms:created>
              </rdf:Description>
            </rdf:RDF>
          </COPASI>
        </annotation>
        <listOfReactants>
          <speciesReference species="species_46"/>
        </listOfReactants>
        <listOfProducts>
          <speciesReference species="species_29"/>
          <speciesReference species="species_46"/>
        </listOfProducts>
        <kineticLaw>
          <math xmlns="http://www.w3.org/1998/Math/MathML">
            <apply>
              <times/>
              <ci> compartment_1 </ci>
              <ci> k1 </ci>
              <ci> species_46 </ci>
            </apply>
          </math>
          <listOfParameters>
            <parameter id="k1" name="k1" value="0.00408"/>
          </listOfParameters>
        </kineticLaw>
      </reaction>
      <reaction metaid="COPASI89" id="reaction_40" name="NFkB26) IkBa Degradation" reversible="false">
        <annotation>
          <COPASI xmlns="http://www.copasi.org/static/sbml">
            <rdf:RDF xmlns:dcterms="http://purl.org/dc/terms/" xmlns:rdf="http://www.w3.org/1999/02/22-rdf-syntax-ns#">
              <rdf:Description rdf:about="#COPASI89">
                <dcterms:created>
                  <rdf:Description>
                    <dcterms:W3CDTF>2012-02-16T18:13:06Z</dcterms:W3CDTF>
                  </rdf:Description>
                </dcterms:created>
              </rdf:Description>
            </rdf:RDF>
          </COPASI>
        </annotation>
        <listOfReactants>
          <speciesReference species="species_29"/>
        </listOfReactants>
        <listOfProducts>
          <speciesReference species="species_23"/>
        </listOfProducts>
        <kineticLaw>
          <math xmlns="http://www.w3.org/1998/Math/MathML">
            <apply>
              <times/>
              <ci> compartment_1 </ci>
              <ci> k1 </ci>
              <ci> species_29 </ci>
            </apply>
          </math>
          <listOfParameters>
            <parameter id="k1" name="k1" value="0.000113"/>
          </listOfParameters>
        </kineticLaw>
      </reaction>
      <reaction metaid="COPASI90" id="reaction_41" name="NFkB27) IkBa Nuclear Import/Export">
        <annotation>
          <COPASI xmlns="http://www.copasi.org/static/sbml">
            <rdf:RDF xmlns:dcterms="http://purl.org/dc/terms/" xmlns:rdf="http://www.w3.org/1999/02/22-rdf-syntax-ns#">
              <rdf:Description rdf:about="#COPASI90">
                <dcterms:created>
                  <rdf:Description>
                    <dcterms:W3CDTF>2012-02-16T18:13:27Z</dcterms:W3CDTF>
                  </rdf:Description>
                </dcterms:created>
              </rdf:Description>
            </rdf:RDF>
          </COPASI>
        </annotation>
        <listOfReactants>
          <speciesReference species="species_29"/>
        </listOfReactants>
        <listOfProducts>
          <speciesReference species="species_40"/>
        </listOfProducts>
        <kineticLaw>
          <math xmlns="http://www.w3.org/1998/Math/MathML">
            <apply>
              <times/>
              <ci> compartment_1 </ci>
              <apply>
                <minus/>
                <apply>
                  <times/>
                  <ci> k1 </ci>
                  <ci> species_29 </ci>
                </apply>
                <apply>
                  <times/>
                  <ci> k2 </ci>
                  <ci> species_40 </ci>
                </apply>
              </apply>
            </apply>
          </math>
          <listOfParameters>
            <parameter id="k1" name="k1" value="0.0003"/>
            <parameter id="k2" name="k2" value="0.0002"/>
          </listOfParameters>
        </kineticLaw>
      </reaction>
      <reaction metaid="COPASI91" id="reaction_42" name="NFkB28) IKK:IkBb Binding">
        <annotation>
          <COPASI xmlns="http://www.copasi.org/static/sbml">
            <rdf:RDF xmlns:dcterms="http://purl.org/dc/terms/" xmlns:rdf="http://www.w3.org/1999/02/22-rdf-syntax-ns#">
              <rdf:Description rdf:about="#COPASI91">
                <dcterms:created>
                  <rdf:Description>
                    <dcterms:W3CDTF>2012-01-18T09:46:41Z</dcterms:W3CDTF>
                  </rdf:Description>
                </dcterms:created>
              </rdf:Description>
            </rdf:RDF>
          </COPASI>
        </annotation>
        <listOfReactants>
          <speciesReference species="species_15"/>
          <speciesReference species="species_33"/>
        </listOfReactants>
        <listOfProducts>
          <speciesReference species="species_50"/>
        </listOfProducts>
        <kineticLaw>
          <math xmlns="http://www.w3.org/1998/Math/MathML">
            <apply>
              <times/>
              <ci> compartment_1 </ci>
              <apply>
                <minus/>
                <apply>
                  <times/>
                  <ci> k1 </ci>
                  <ci> species_15 </ci>
                  <ci> species_33 </ci>
                </apply>
                <apply>
                  <times/>
                  <ci> k2 </ci>
                  <ci> species_50 </ci>
                </apply>
              </apply>
            </apply>
          </math>
          <listOfParameters>
            <parameter id="k1" name="k1" value="0.006"/>
            <parameter id="k2" name="k2" value="0.00175"/>
          </listOfParameters>
        </kineticLaw>
      </reaction>
      <reaction metaid="COPASI92" id="reaction_43" name="NFkB29) IkBb Translation" reversible="false">
        <annotation>
          <COPASI xmlns="http://www.copasi.org/static/sbml">
            <rdf:RDF xmlns:dcterms="http://purl.org/dc/terms/" xmlns:rdf="http://www.w3.org/1999/02/22-rdf-syntax-ns#">
              <rdf:Description rdf:about="#COPASI92">
                <dcterms:created>
                  <rdf:Description>
                    <dcterms:W3CDTF>2012-02-16T18:26:47Z</dcterms:W3CDTF>
                  </rdf:Description>
                </dcterms:created>
              </rdf:Description>
            </rdf:RDF>
          </COPASI>
        </annotation>
        <listOfReactants>
          <speciesReference species="species_47"/>
        </listOfReactants>
        <listOfProducts>
          <speciesReference species="species_33"/>
          <speciesReference species="species_47"/>
        </listOfProducts>
        <kineticLaw>
          <math xmlns="http://www.w3.org/1998/Math/MathML">
            <apply>
              <times/>
              <ci> compartment_1 </ci>
              <ci> k1 </ci>
              <ci> species_47 </ci>
            </apply>
          </math>
          <listOfParameters>
            <parameter id="k1" name="k1" value="0.00408"/>
          </listOfParameters>
        </kineticLaw>
      </reaction>
      <reaction id="reaction_44" name="NFkB30) IkBb Degradation" reversible="false">
        <listOfReactants>
          <speciesReference species="species_33"/>
        </listOfReactants>
        <listOfProducts>
          <speciesReference species="species_23"/>
        </listOfProducts>
        <kineticLaw>
          <math xmlns="http://www.w3.org/1998/Math/MathML">
            <apply>
              <times/>
              <ci> compartment_1 </ci>
              <ci> k1 </ci>
              <ci> species_33 </ci>
            </apply>
          </math>
          <listOfParameters>
            <parameter id="k1" name="k1" value="0.000113"/>
          </listOfParameters>
        </kineticLaw>
      </reaction>
      <reaction metaid="COPASI93" id="reaction_45" name="NFkB31) IkBb Nuclear Import/Export">
        <annotation>
          <COPASI xmlns="http://www.copasi.org/static/sbml">
            <rdf:RDF xmlns:dcterms="http://purl.org/dc/terms/" xmlns:rdf="http://www.w3.org/1999/02/22-rdf-syntax-ns#">
              <rdf:Description rdf:about="#COPASI93">
                <dcterms:created>
                  <rdf:Description>
                    <dcterms:W3CDTF>2012-01-18T10:40:14Z</dcterms:W3CDTF>
                  </rdf:Description>
                </dcterms:created>
              </rdf:Description>
            </rdf:RDF>
          </COPASI>
        </annotation>
        <listOfReactants>
          <speciesReference species="species_33"/>
        </listOfReactants>
        <listOfProducts>
          <speciesReference species="species_42"/>
        </listOfProducts>
        <kineticLaw>
          <math xmlns="http://www.w3.org/1998/Math/MathML">
            <apply>
              <times/>
              <ci> compartment_1 </ci>
              <apply>
                <minus/>
                <apply>
                  <times/>
                  <ci> k1 </ci>
                  <ci> species_33 </ci>
                </apply>
                <apply>
                  <times/>
                  <ci> k2 </ci>
                  <ci> species_42 </ci>
                </apply>
              </apply>
            </apply>
          </math>
          <listOfParameters>
            <parameter id="k1" name="k1" value="0.00015"/>
            <parameter id="k2" name="k2" value="0.0001"/>
          </listOfParameters>
        </kineticLaw>
      </reaction>
      <reaction id="reaction_46" name="NFkB32) IKK:IkBe Binding">
        <listOfReactants>
          <speciesReference species="species_15"/>
          <speciesReference species="species_36"/>
        </listOfReactants>
        <listOfProducts>
          <speciesReference species="species_51"/>
        </listOfProducts>
        <kineticLaw>
          <math xmlns="http://www.w3.org/1998/Math/MathML">
            <apply>
              <times/>
              <ci> compartment_1 </ci>
              <apply>
                <minus/>
                <apply>
                  <times/>
                  <ci> k1 </ci>
                  <ci> species_15 </ci>
                  <ci> species_36 </ci>
                </apply>
                <apply>
                  <times/>
                  <ci> k2 </ci>
                  <ci> species_51 </ci>
                </apply>
              </apply>
            </apply>
          </math>
          <listOfParameters>
            <parameter id="k1" name="k1" value="0.009"/>
            <parameter id="k2" name="k2" value="0.00175"/>
          </listOfParameters>
        </kineticLaw>
      </reaction>
      <reaction metaid="COPASI94" id="reaction_47" name="NFkB33) IkBe Translation" reversible="false">
        <annotation>
          <COPASI xmlns="http://www.copasi.org/static/sbml">
            <rdf:RDF xmlns:dcterms="http://purl.org/dc/terms/" xmlns:rdf="http://www.w3.org/1999/02/22-rdf-syntax-ns#">
              <rdf:Description rdf:about="#COPASI94">
                <dcterms:created>
                  <rdf:Description>
                    <dcterms:W3CDTF>2012-01-18T10:40:44Z</dcterms:W3CDTF>
                  </rdf:Description>
                </dcterms:created>
              </rdf:Description>
            </rdf:RDF>
          </COPASI>
        </annotation>
        <listOfReactants>
          <speciesReference species="species_48"/>
        </listOfReactants>
        <listOfProducts>
          <speciesReference species="species_36"/>
          <speciesReference species="species_48"/>
        </listOfProducts>
        <kineticLaw>
          <math xmlns="http://www.w3.org/1998/Math/MathML">
            <apply>
              <times/>
              <ci> compartment_1 </ci>
              <ci> k1 </ci>
              <ci> species_48 </ci>
            </apply>
          </math>
          <listOfParameters>
            <parameter id="k1" name="k1" value="0.00408"/>
          </listOfParameters>
        </kineticLaw>
      </reaction>
      <reaction id="reaction_48" name="NFkB34) IkBe Degradation" reversible="false">
        <listOfReactants>
          <speciesReference species="species_36"/>
        </listOfReactants>
        <listOfProducts>
          <speciesReference species="species_23"/>
        </listOfProducts>
        <kineticLaw>
          <math xmlns="http://www.w3.org/1998/Math/MathML">
            <apply>
              <times/>
              <ci> compartment_1 </ci>
              <ci> k1 </ci>
              <ci> species_36 </ci>
            </apply>
          </math>
          <listOfParameters>
            <parameter id="k1" name="k1" value="0.000113"/>
          </listOfParameters>
        </kineticLaw>
      </reaction>
      <reaction id="reaction_49" name="NFkB35) IkBe Nuclear Import/Export">
        <listOfReactants>
          <speciesReference species="species_36"/>
        </listOfReactants>
        <listOfProducts>
          <speciesReference species="species_44"/>
        </listOfProducts>
        <kineticLaw>
          <math xmlns="http://www.w3.org/1998/Math/MathML">
            <apply>
              <times/>
              <ci> compartment_1 </ci>
              <apply>
                <minus/>
                <apply>
                  <times/>
                  <ci> k1 </ci>
                  <ci> species_36 </ci>
                </apply>
                <apply>
                  <times/>
                  <ci> k2 </ci>
                  <ci> species_44 </ci>
                </apply>
              </apply>
            </apply>
          </math>
          <listOfParameters>
            <parameter id="k1" name="k1" value="0.00015"/>
            <parameter id="k2" name="k2" value="0.0001"/>
          </listOfParameters>
        </kineticLaw>
      </reaction>
      <reaction metaid="COPASI95" id="reaction_50" name="NFkB36) IKK:IkBa:NFkB Binding (2)">
        <annotation>
          <COPASI xmlns="http://www.copasi.org/static/sbml">
            <rdf:RDF xmlns:dcterms="http://purl.org/dc/terms/" xmlns:rdf="http://www.w3.org/1999/02/22-rdf-syntax-ns#">
              <rdf:Description rdf:about="#COPASI95">
                <dcterms:created>
                  <rdf:Description>
                    <dcterms:W3CDTF>2012-02-16T18:13:55Z</dcterms:W3CDTF>
                  </rdf:Description>
                </dcterms:created>
              </rdf:Description>
            </rdf:RDF>
          </COPASI>
        </annotation>
        <listOfReactants>
          <speciesReference species="species_49"/>
          <speciesReference species="species_31"/>
        </listOfReactants>
        <listOfProducts>
          <speciesReference species="species_32"/>
        </listOfProducts>
        <kineticLaw>
          <math xmlns="http://www.w3.org/1998/Math/MathML">
            <apply>
              <times/>
              <ci> compartment_1 </ci>
              <apply>
                <minus/>
                <apply>
                  <times/>
                  <ci> k1 </ci>
                  <ci> species_49 </ci>
                  <ci> species_31 </ci>
                </apply>
                <apply>
                  <times/>
                  <ci> k2 </ci>
                  <ci> species_32 </ci>
                </apply>
              </apply>
            </apply>
          </math>
          <listOfParameters>
            <parameter id="k1" name="k1" value="0.5"/>
            <parameter id="k2" name="k2" value="0.0005"/>
          </listOfParameters>
        </kineticLaw>
      </reaction>
      <reaction metaid="COPASI96" id="reaction_51" name="NFkB37) IkBa:NFkB Nuclear Export" reversible="false">
        <annotation>
          <COPASI xmlns="http://www.copasi.org/static/sbml">
            <rdf:RDF xmlns:dcterms="http://purl.org/dc/terms/" xmlns:rdf="http://www.w3.org/1999/02/22-rdf-syntax-ns#">
              <rdf:Description rdf:about="#COPASI96">
                <dcterms:created>
                  <rdf:Description>
                    <dcterms:W3CDTF>2012-02-16T18:15:20Z</dcterms:W3CDTF>
                  </rdf:Description>
                </dcterms:created>
              </rdf:Description>
            </rdf:RDF>
          </COPASI>
        </annotation>
        <listOfReactants>
          <speciesReference species="species_41"/>
        </listOfReactants>
        <listOfProducts>
          <speciesReference species="species_30"/>
        </listOfProducts>
        <kineticLaw>
          <math xmlns="http://www.w3.org/1998/Math/MathML">
            <apply>
              <times/>
              <ci> compartment_1 </ci>
              <ci> k1 </ci>
              <ci> species_41 </ci>
            </apply>
          </math>
          <listOfParameters>
            <parameter id="k1" name="k1" value="0.0138"/>
          </listOfParameters>
        </kineticLaw>
      </reaction>
      <reaction metaid="COPASI97" id="reaction_52" name="NFkB38) IKK:IkBb:NFkB Binding (2)">
        <annotation>
          <COPASI xmlns="http://www.copasi.org/static/sbml">
            <rdf:RDF xmlns:dcterms="http://purl.org/dc/terms/" xmlns:rdf="http://www.w3.org/1999/02/22-rdf-syntax-ns#">
              <rdf:Description rdf:about="#COPASI97">
                <dcterms:created>
                  <rdf:Description>
                    <dcterms:W3CDTF>2012-02-16T18:15:45Z</dcterms:W3CDTF>
                  </rdf:Description>
                </dcterms:created>
              </rdf:Description>
            </rdf:RDF>
          </COPASI>
        </annotation>
        <listOfReactants>
          <speciesReference species="species_50"/>
          <speciesReference species="species_31"/>
        </listOfReactants>
        <listOfProducts>
          <speciesReference species="species_35"/>
        </listOfProducts>
        <kineticLaw>
          <math xmlns="http://www.w3.org/1998/Math/MathML">
            <apply>
              <times/>
              <ci> compartment_1 </ci>
              <apply>
                <minus/>
                <apply>
                  <times/>
                  <ci> k1 </ci>
                  <ci> species_50 </ci>
                  <ci> species_31 </ci>
                </apply>
                <apply>
                  <times/>
                  <ci> k2 </ci>
                  <ci> species_35 </ci>
                </apply>
              </apply>
            </apply>
          </math>
          <listOfParameters>
            <parameter id="k1" name="k1" value="0.5"/>
            <parameter id="k2" name="k2" value="0.0005"/>
          </listOfParameters>
        </kineticLaw>
      </reaction>
      <reaction id="reaction_53" name="NFkB39) IkBb:NFkB Nuclear Export" reversible="false">
        <listOfReactants>
          <speciesReference species="species_43"/>
        </listOfReactants>
        <listOfProducts>
          <speciesReference species="species_34"/>
        </listOfProducts>
        <kineticLaw>
          <math xmlns="http://www.w3.org/1998/Math/MathML">
            <apply>
              <times/>
              <ci> compartment_1 </ci>
              <ci> k1 </ci>
              <ci> species_43 </ci>
            </apply>
          </math>
          <listOfParameters>
            <parameter id="k1" name="k1" value="0.0052"/>
          </listOfParameters>
        </kineticLaw>
      </reaction>
      <reaction id="reaction_54" name="NFkB40) IKK:IkBe:NFkB Binding (2)">
        <listOfReactants>
          <speciesReference species="species_51"/>
          <speciesReference species="species_31"/>
        </listOfReactants>
        <listOfProducts>
          <speciesReference species="species_38"/>
        </listOfProducts>
        <kineticLaw>
          <math xmlns="http://www.w3.org/1998/Math/MathML">
            <apply>
              <times/>
              <ci> compartment_1 </ci>
              <apply>
                <minus/>
                <apply>
                  <times/>
                  <ci> k1 </ci>
                  <ci> species_51 </ci>
                  <ci> species_31 </ci>
                </apply>
                <apply>
                  <times/>
                  <ci> k2 </ci>
                  <ci> species_38 </ci>
                </apply>
              </apply>
            </apply>
          </math>
          <listOfParameters>
            <parameter id="k1" name="k1" value="0.5"/>
            <parameter id="k2" name="k2" value="0.0005"/>
          </listOfParameters>
        </kineticLaw>
      </reaction>
      <reaction id="reaction_55" name="NFkB41) IkBe:NFkB Nuclear Export" reversible="false">
        <listOfReactants>
          <speciesReference species="species_45"/>
        </listOfReactants>
        <listOfProducts>
          <speciesReference species="species_37"/>
        </listOfProducts>
        <kineticLaw>
          <math xmlns="http://www.w3.org/1998/Math/MathML">
            <apply>
              <times/>
              <ci> compartment_1 </ci>
              <ci> k1 </ci>
              <ci> species_45 </ci>
            </apply>
          </math>
          <listOfParameters>
            <parameter id="k1" name="k1" value="0.0052"/>
          </listOfParameters>
        </kineticLaw>
      </reaction>
      <reaction metaid="COPASI98" id="reaction_56" name="NFkB42) IKK:IkBa Catalysis" reversible="false">
        <annotation>
          <COPASI xmlns="http://www.copasi.org/static/sbml">
            <rdf:RDF xmlns:dcterms="http://purl.org/dc/terms/" xmlns:rdf="http://www.w3.org/1999/02/22-rdf-syntax-ns#">
              <rdf:Description rdf:about="#COPASI98">
                <dcterms:created>
                  <rdf:Description>
                    <dcterms:W3CDTF>2012-01-18T11:01:59Z</dcterms:W3CDTF>
                  </rdf:Description>
                </dcterms:created>
              </rdf:Description>
            </rdf:RDF>
          </COPASI>
        </annotation>
        <listOfReactants>
          <speciesReference species="species_49"/>
        </listOfReactants>
        <listOfProducts>
          <speciesReference species="species_15"/>
        </listOfProducts>
        <kineticLaw>
          <math xmlns="http://www.w3.org/1998/Math/MathML">
            <apply>
              <times/>
              <ci> compartment_1 </ci>
              <ci> k1 </ci>
              <ci> species_49 </ci>
            </apply>
          </math>
          <listOfParameters>
            <parameter id="k1" name="k1" value="0.00407"/>
          </listOfParameters>
        </kineticLaw>
      </reaction>
      <reaction id="reaction_57" name="NFkB43) IKK:IkBb Catalysis" reversible="false">
        <listOfReactants>
          <speciesReference species="species_50"/>
        </listOfReactants>
        <listOfProducts>
          <speciesReference species="species_15"/>
        </listOfProducts>
        <kineticLaw>
          <math xmlns="http://www.w3.org/1998/Math/MathML">
            <apply>
              <times/>
              <ci> compartment_1 </ci>
              <ci> k1 </ci>
              <ci> species_50 </ci>
            </apply>
          </math>
          <listOfParameters>
            <parameter id="k1" name="k1" value="0.0015"/>
          </listOfParameters>
        </kineticLaw>
      </reaction>
      <reaction metaid="COPASI99" id="reaction_58" name="NFkB44) IKK:IkBe Catalysis" reversible="false">
        <annotation>
          <COPASI xmlns="http://www.copasi.org/static/sbml">
            <rdf:RDF xmlns:dcterms="http://purl.org/dc/terms/" xmlns:rdf="http://www.w3.org/1999/02/22-rdf-syntax-ns#">
              <rdf:Description rdf:about="#COPASI99">
                <dcterms:created>
                  <rdf:Description>
                    <dcterms:W3CDTF>2012-02-22T10:08:12Z</dcterms:W3CDTF>
                  </rdf:Description>
                </dcterms:created>
              </rdf:Description>
            </rdf:RDF>
          </COPASI>
        </annotation>
        <listOfReactants>
          <speciesReference species="species_51"/>
        </listOfReactants>
        <listOfProducts>
          <speciesReference species="species_15"/>
        </listOfProducts>
        <kineticLaw>
          <math xmlns="http://www.w3.org/1998/Math/MathML">
            <apply>
              <times/>
              <ci> compartment_1 </ci>
              <ci> k1 </ci>
              <ci> species_51 </ci>
            </apply>
          </math>
          <listOfParameters>
            <parameter id="k1" name="k1" value="0.0022"/>
          </listOfParameters>
        </kineticLaw>
      </reaction>
      <reaction metaid="COPASI100" id="reaction_59" name="TRIF06a)Inducible TNFa Synthesis by NFkB" reversible="false">
        <annotation>
          <COPASI xmlns="http://www.copasi.org/static/sbml">
            <rdf:RDF xmlns:dcterms="http://purl.org/dc/terms/" xmlns:rdf="http://www.w3.org/1999/02/22-rdf-syntax-ns#">
              <rdf:Description rdf:about="#COPASI100">
                <dcterms:created>
                  <rdf:Description>
                    <dcterms:W3CDTF>2012-02-22T10:16:07Z</dcterms:W3CDTF>
                  </rdf:Description>
                </dcterms:created>
              </rdf:Description>
            </rdf:RDF>
          </COPASI>
        </annotation>
        <listOfReactants>
          <speciesReference species="species_39" stoichiometry="2"/>
        </listOfReactants>
        <listOfProducts>
          <speciesReference species="species_24"/>
          <speciesReference species="species_39" stoichiometry="2"/>
        </listOfProducts>
        <kineticLaw>
          <math xmlns="http://www.w3.org/1998/Math/MathML">
            <apply>
              <times/>
              <ci> compartment_1 </ci>
              <ci> k1 </ci>
              <apply>
                <power/>
                <ci> species_39 </ci>
                <cn> 2 </cn>
              </apply>
            </apply>
          </math>
          <listOfParameters>
            <parameter id="k1" name="k1" value="0.001"/>
          </listOfParameters>
        </kineticLaw>
      </reaction>
    </listOfReactions>
  </model>
</sbml>
